# Supplementary material for: A systematically collated library of prescribing safety indicators for people with chronic kidney disease
Source: BMC Nephrol. 2020 Nov 18;21:493. doi: 10.1186/s12882-020-02158-0 (PMC7672989; doi:10.1186/s12882-020-02158-0)
Supplement: Supplementary file 2 — Additional file 2: Appendix 3 - 841 CKD-specific PSIs. [file 12882_2020_2158_MOESM2_ESM.xlsx]

## Sheet: A
ATC code	PSI
A10A	Insulin - All labels state that insulin doses should be adjusted on an individual basis (usually in the context of more intensive monitoring) in patients with renal impairment.
A10A	Insulin - Partly renally excreted; may need reduced dose when GFR is < 30 mL/min/1.73 m2
A10	Guidelines for patients with diabetic nephropathy: Start treatment in patients with sustained urinary albumin excretion of >30 mg/day. In patients with overt proteinuria treatment goal is <0.5 g/day
A10BX	Nateglinide - CKD 3-4 no dose adjustment necessary; CKD-5 therapy should be started at the lowest dose possible (60 mg/ day). To be avoided in dialysis patients
A10BX	Nateglinide - Combined ADA/EASD 2012 position statement: no specific recommendations. NKF-KDOQI guidelines: start treatment conservatively with 60 mg with meals if eGFR <30 mL/min/1.73 m2. CDA guidelines: no dose adjustment needed
A10BX	Repaglinide - careful dose titration recommended in advanced stages of CKD
A10BX	Repaglinide - CKD 3-4 no dose adjustment necessary; CKD-5 to be avoided
A10BX	Repaglinide - Combined ADA/EASD 2012 position statement: no specific recommendations. NKF-KDOQI guidelines: start treatment conservatively with 0.5 mg with meals if GFR <30 mL/min/1.73 m2. CDA guidelines: no dose adjustment needed
A10BX	Repaglinide - Needs no initial dose adjustment in renal impairment (Canada). Caution advised when titrating doses in renal impairment (EU, Canada). In severe renal impairment, initiate at a dose of 0.5 mg/day and subsequently, carefully titrate doses (US)
A10BA	Avoidance of metformin in renal impairment (SCr ≥1.5 mg/dL male and SCr ≥1.4 mg/dL female patients)
A10BA	Medications to use with extreme caution in elderly patients with kdiney disease: Metformin - Risk of lactic acidosis if eGFR <30 mL/min
A10BA	Metformin - Avoid when GFR is <30 mL/min/1.73 m2, but consider risk-benefit if GFR is stable. Review use when GFR is <45 mL/min/1.73 m2 Hold during acute illness or prior to intravenous radiocontrast
A10BA	Metformin - Contraindicated if CrCl <60 mL/min (EU, Canada) or abnormal CrCl (US)
A10BA	Metformin - CrCl 60-90ml/min 2000mg daily; CrCl 30-60ml/min 1000mg daily; CrCl <30ml/min avoid use
A10BA	Metformin - In CKD-3 the dosage should not exceed 1.5 g/day with eGFR > 45 mL/min and 850 mg/day with eGFR 30–45 mL/min.; In CKD-4: maximum 500 mg daily but the drug should be temporarily withheld in periods of unstable GFR; In CKD-5 Consider carefully especially in the presence of acidosis, hypoxia, dehydration
A10BA	Metformin - not recommended in patients with eGFR <45 and contraindicated in patients with eGFR <30
A10BA	Recommendations for adults aged 65 and over with T2DM: It is suggested to discontinue metformin for the management of type 2 diabetes mellitus in patients with 2 or more of the following risk factors: age > 80; gastrointestinal complaints during the last year; GFR ≤60 ml/min., the benefit of metformin in this patient is uncertain and it is possibly outweighed by the risk of adverse drug reactions…
A10BA	Regular monitoring of renal function is necessary (when taking metformin)
A10BA	Renal failure or renal dysfuntion (creatinine clearance < 60ml/ min) is considered a contraindication (to metformin)
A10BB	Drugs that need special attention in chronic kidney disease: Sulfonylureas
A10BB	Sulfonylureas - Avoid mainly renally excreted agents (eg, glyburide) Agents mainly metabolized by the liver may need reduced dose when GFR is < 30 mL/min/1.73 m2
A10BB	Sulfoylureas - Avoid usage as much as possible. Consider a DPP-4 inhibitor as an alternative drug.
A10BB	Acetohexamide - CKD 3-5 contraindicated
A10BB	Chlorpropamide - CKD-3: 100 to 125 mg daily; CKD-4 avoid; CKD-5 contraindicated
A10BB	Glibenclamide - Clcr < 50 mL/min: not recommended
A10BD	Glibenclamide/metformin - Use is contraindicated in patients with serum creatinine ≥1.5 mg/dL in males, or ≥1.4 mg/dL in females or abnormal creatinine clearance
A10BB	Gliclazide - CKD 3-5 started at low doses and the dose titrated up every 1–4weeks
A10BB	Gliclazide - contraindicated in cases of severe renal insufficiency
A10BB	Gliclazide - NKF-KDOQI guidelines: no dose adjustments required if CKD stages 3, 4, and 5. CDA guidelines: consider dosage reduction if eGFR 15–29 mL/min; consider alternative agent if eGFR<15 mL/ min/
A10BB	Glimepiride - Canadian labelling: mild-to-moderate impairment: initial: 1 mg once daily; titrate carefully based on fasting blood glucose levels, severe impairment: use is contraindicated
A10BB	Glimepiride - NKF-KDOQI guidelines: start treatment conservatively with 1 mg daily. CDA guidelines: consider dosage reduction if eGFR 15–29 mL/min; maximum dose 1 mg, consider alternative agent if eGFR <15 mL/min.
A10BB	Glimepiride - should be used with caution if eGFR <60
A10BB	Medications requiring dose adjustments at variable GFR thresholds: Glimepiride
A10BB	Glimipramide - Canadian labelling: mild-to-moderate impairment: initial: 1 mg once daily; titrate carefully based on fasting blood glucose levels, severe impairment: use is contraindicated
A10BB	Glipizide - in renal impairment conservative dosing recommended to avoid hypoglycaemia
A10BB	Glyburide - Combined ADA/EASD 2012 position statement: totally avoid if any renal impairment. NKF-KDOQI guidelines: totally avoid if CKD stages 3, 4, and 5. CDA guidelines: use alternative agent if eGFR <60 mL/ min
A10BB	Glyburide - not recommended in CrCl <50ml/min
A10BB	Tolazamide - CKD 3-5 contraindicated
A10BB	Tolbutammide - CKD 3-4 Preferably dose titration to 250 mg one to three times/ day (especially in elderly patients); CKD-5 contraindicated
A10BK	SGLT2 inhibitors (canagliflozin, dapagliflozin, empagliflozin) - reduced efficacy and increased toxicity in patients with moderate or severe renal impairment and contraindicated in those with eGFR <45
A10BK	Canagliflozin - 2013 AACE/ACE guidelines: not to be used if eGFR <45 mL/min/1.73 m2
A10BK	Canagliflozin - Careful monitoring in patients with GFR < 60 mL/ min; CKD-5 to be avoided
A10BK	Canagliflozin - for eGFR 45-60ml/min give 100mg once daily
A10BK	Canagliflozin - Needs no dose adjustment in mild renal impairment (eGFR ≽60 mL/min/1.73 m2) (US, EU, Canada). Not recommended if CrCl or eGFR <60 mL/min/1.73 m2 (EU, Canada), or eGFR <45 mL/min/1.73 m2 (US), or contraindicated if eGFR <45 mL/min/1.73 m2 (Canada).
A10BK	Dapagliflozin - Needs no dose adjustment in mild renal impairment (eGFR ≽60 mL/min/ 1.73 m2) (US, EU). Not recommended (US, EU) or contraindicated (Canada) if CrCl or eGFR <60 mL/min/1.73 m. Contraindicated in severe renal impairment (US, Canada).
A10BK	Empagliflozin - Initiate with 10 mg (US, EU); if more glycemic control needed (US) and CrCl or eGFR ≽60 mL/min/1.73 m2 (EU), increase dose to 25 mg. Monitor renal function during therapy (US, EU). Adjust or maintain dose at 10 mg if CrCl or eGFR falls <60 mL/min/1.73 m2 (EU); discontinue if CrCl or eGFR <45 mL/min (EU, US). Contraindicated if eGFR <45 mL/min/1.73 m2 (US) and should not be initiat…
A10BH	DPP-4 inhibitors (alogliptin, saxagliptin, sitagliptin) - require dose adjustments in with patients with moderate or severe CKD
A10BH	Medicines that may accumulate and require renal function monitoring: Gliptins
A10BH	Alogliptin - 2013 AACE/ACE guidelines: decrease dose based on GFR: ≽30–\60 mL/min (12.5 mg daily); <30 mL/min (6.25 mg daily). Not in combined ADA/EASD 2012 position statement. Not in NKF-KDOQI guidelines.
A10BH	Alogliptin - eGFR ≽50 use at full dose (25mg/day); eGFR <50 reduce dose (12.5mg/day); eGFR <30 6.25mg/day; patients with ESRD and haemodialysis use with caution (6.25mg/day)
A10BH	Saxagliptin - can be used in full dose (2.5mg QDS or 5mg QDS) in mild renal insufficiency; reduce dose to 2.5mg QDS in moderatre-severe renal sufficiency and in those receiving haemodialysis
A10BH	Saxagliptin - CKD 3-5 halve dose to 2.5mg once daily; administer after HD session.
A10BH	Saxagliptin - eGFR ≽50 use at full dose (5mg/day); eGFR <50 half dose (2.5mg/day); eGFR <30 use with caution; patients with ESRD and haemodialysis do not use
A10BH	Sitagliptin - CKD-3 50mg; CKD-4 25mg; CKD-5 reduce dose to 25mg and administer irrespective of HD timing
A10BH	Sitagliptin - eGFR ≽50 use at full dose(100mg/day); eGFR 30-50 half dose (50mg/day); eGFR <30 quarter dose (25mg/day); patients with ESRD and haemodialysis use with caution (25mg/day)
A10BH	Vildagliptin - eGFR ≽50 use at full dose (2x50mg/day); eGFR <50 half dose (1x50mg/day); patients with ESRD and haemodialysis use with caution (1x50mg/day)
A10BH	Gemigliptin - use without dose adjustment (50mg/day); patients with ESRD and haemodialysis can possibily use but no data
A10BH	Linagliptin - use without dose adjustment (5mg/day); patients with ESRD and haemodialysis can possibily use but no data
A10BJ	Albiglutide - No dose adjustment in mild (eGFR 60–89 mL/min/1.73 m2) or moderate (eGFR 30–59 mL/min/1.73 m2) renal impairment (US, EU). Not recommended in severe renal impairment (eGFR <30 mL/min/1.73 m2) or in dialysis due to limited data (EU). No dose adjustment in severe renal impairment (eGFR 15 to <30 mL/min/ 1.73 m2) (US).
A10BJ	Contraindicated medications at variable GFR thresholds: Exenatide
A10BJ	Drugs requiring dosing adjustments in impaired renal function: Exenatide
A10BJ	Exenatide - Combined ADA/EASD 2012 position statement: contraindicated if GFR <30 mL/min. NKF-KDOQI guidelines: not recommended if GFR <30 mL/min/1.73 m2. 2015 AACE/ACE guidelines: contraindicated if GFR <30 mL/min. CDA guidelines: reduce dosage if eGFR 30–59 mL/min (5 lg BID); use alternative agent if eGFR <30 mL/min
A10BJ	Exenatide - eGFR ≽60 use at full dose (2x10mcg/day; eGFR 30-60 use with caution (2x10mcg/day); eGFR <30 do not use; patients with ESRD and haemodialysis do not use
A10BJ	Exenatide - Use with caution in moderate renal impairment (CrCl 30–50 mL/min) (US, EU, Canada). Contraindicated (Canada)/not recommended (US, EU) in severe renal impairment (CrCl <30 mL/min)/ESRD. Use with caution in renal transplantation (US, Canada)
A10BJ	Contraindicated medications at variable GFR thresholds: Liraglutide
A10BJ	Liraglutide - Combined ADA/EASD 2012 position statement: safety not established, although drug levels are unaffected by CKD as not renally cleared. NKF-KDOQI guidelines: not recommended if GFR <60 mL/min/1.73 m2. 2013 AACE/ACE guidelines: no restrictions on use. CDA guidelines: use alternative agent if eGFR <50 mL/ min.
A10BJ	Liraglutide - eGFR ≽50 use at full dose (1.2-1.8mg/day); eGFR <50 do not use; patients with ESRD and haemodialysis do not use
A10BJ	Dulaglutide - No dose adjustment required in mild to moderate renal impairment (US, EU). Not recommended in severe CKD (eGFR <30 mL/min/1.73 m2) due to limited clinical data (EU)
A10BJ	Lixisenatide - eGFR ≽50 use at full dose (1x20mcg/day); eGFR 30-50 use with caution (1x20mcg/day); eGFR <30 do not use; patients with ESRD and haemodialysis do not use
A10BJ	Lixisenatide - No dose adjustment in patients with GFR 50–80 mL/min. Careful use in patients with GFR 50–15 mL/min.
A10BG	TZDs (pioglitazone and rosiglitazone) - often avoided in non-dialysis pateints with T2Dm and CKD due to risk of fluid retention, heart failure and increased bone fracture risk
A10BG	Pioglitazone - Combined ADA/EASD 2012 position statement: no restrictions for use in CKD; be aware of risk of fluid retention. NKF-KDOQI guidelines: no restrictions for use in CKD; be aware of risk of fluid retention. CDA guidelines: no dose adjustment needed.
A10BF	Drugs contraindicated in patients with impaired kidney function and aged 65 and over: Alpha glucosidase inhibitors
A10BF	Acarbose - Contraindicated (EU) or not recommended (Canada) if CrCl<25 mL/ min, and not recommended if serum creatinine >2 mg/dL (US) due to lack of information
A10BF	Acarbose - No evidence of dose adjustment required for GFR values higher than 25 mL/min; CKD-5 to be avoided
A10BF	Miglitol - Needs no dosage adjustment if CrCl >25 mL/min (EU). Contraindicated if CrCl <25 mL/min (EU). Not recommended if serum creatinine>2 mg/dL due to lack of information (US).
A10BG	Rosiglitazone - Needs no dose adjustment in renal impairment (US, Canada). Caution recommended if CrCl <30 mL/min, due to limited data (Canada).
A10BG	Rosiglitazone - NKF-KDOQI guidelines: no restrictions for use in CKD; be aware of risk of fluid retention. CDA guidelines: no dose adjustment needed
A02A	Drugs contraindicated in patients with impaired kidney function and aged 65 and over: Antiacids and other dtrugs for acid related disorders
A02BA	Drugs requiring dosage adjustment in patients with impaired kidney function and aged 65 and over: H2 receptor antagonists
A02BA	H-2 blockers in renal dysfunction; ≤1200 mg/d cimetidine, 20 mg/d famotidine, 150 mg/d nizatidine, 150 mg/d ranitidine if CrClf <50 mL/min
A02BA	Cimetidine if CrCl <50 - mental status change - reduce dose
A02BA	Ranitidine if CrCl <50 - mental status change - reduce dose
A02BA	Medications requiring dose adjustments at variable GFR thresholds: Famotidine
A02BA	Niatidine if CrCl <50 - mental status change - reduce dose
A02BX	Medications to use with extreme caution in elderly patients with kdiney disease: PPIs - Increased risk of fractures, infections, and cognitive decline; hypomagnesemia
A03F	Drugs requiring dosage adjustment in patients with impaired kidney function and aged 65 and over: Propulsives
A03F	Drugs requiring dosage adjustment in renal impairment (CrCl ≼50ml/min): Metoclopramide
A03F	Metoclopramide - GFR 10-29 reduce dose 50%
A06AD	Oral sodium phosphate containing bowel preparations - Can cause acute kidney injury by phosphate crystal deposition and volume depletion Risk factors are CKD, > 60 years of age, female gender, HTN, diabetes, CHF, volume depletion, active colitis, and medications that may predispose to AKI (RAAS blockers, diuretics, lithium, and NSAIDs)
A06AD	Sodium Phosphate should not be used as bowel preparation in patients with CKD, heart failure, cirrhosis or hypertension
A07E	Drugs contraindicated in patients with impaired kidney function and aged 65 and over: Intestinal anti-inflammatory agents
A11CC	Calcitriol/VDRA (and calcimimetics) can be used to lower PTH in patients with CKD stage 5D where PTH is elevated or rising
A11CC	Calcitriol/VDRA should be reduced or stopped if (i) PTH levels fall below two times the upper limit of normal in CKD stage 5D (2C), and/or (ii) patients develop hypercalcaemia
A11CC	In patients with CKD stage 3–5 not on dialysis, where serum PTH is rising and remains persistently elevated despite the correction of modifiable factors, treatment with calcitriol or VDRA should be used
A11CC	In patients with CKD stage 5D, PTH levels should be maintained in the range of two to nine times the upper normal limit of the assay
A11CC	Initial drug selection for the treatment of elevated PTH should be based on serum calcium and phosphate levels and other aspects of CKD-MBD
A11CA	Medications to use with extreme caution in elderly patients with kdiney disease: Vitamin A - Increased serum levels of RBP4 and apoRBP4
A11G	Medications to use with extreme caution in elderly patients with kdiney disease: Vitamin C - Organ accumulation of insoluble oxalate
A11CC	The percentage of patients ≽18 years with CKD 3-5 and elevated calcium levels who are prescribed active vitamin D
A16AX	Drugs requiring dosing adjustments in impaired renal function: Miglustat

## Sheet: B
ATC code	PSI
B01A	Drugs that need special attention in chronic kidney disease: Anticoagulants
B01A	Evaluate renal function prior to initiation of direct thrombin or factor Xa inhibitors, and reevaluate when clinically indicated and at least annually
B01AA	Drugs contraindicated in patients with impaired kidney function and aged 65 and over: Vitamin K antagonists and heparin group
B02AA	Drugs requiring dosage adjustment or contraindicated in patients with CKD: Tranexamic acid
B01AE	Drugs requiring dosing adjustments in impaired renal function: Bivalirudin
B01A	For patients with CKD and AF the following recommendations apply: If renal function is impaired, the European Heart Rhythm Association’s practical guide recom- mends renal function to be monitored every 6 months for GFR 30–60mL/min and every 3 months for GFR<30mL/min in patients with AF receiving an NOAC
B03A	Recommendations for treatment of anaemia of CKD: We suggest that Hb concentration should be monitored every 2–4 weeks in the correction phase and every 1– 3 months for stable patients in the maintenance phase.
B01AB	Therapeutic drug monitoring of antifactor Xa levels in patients with CKD stage 4 or 5 requring full anticoagulation is strongly recommended
B01AA	Warfarin - Increased risk of bleeding when GFR is < 30 mL/min/1.73 m2
B01AA	With CHA2DS2-VASc score ! 2 and end-stage CKD (CrCl < 15 mL/min) or on hemodialysis, it is reasonable to prescribe warfarin for OAC
B03A	Recommendations for treatment of anaemia of CKD: We recommend that in patients with anaemia of CKD, especially those in whom renal transplantation is an op- tion, red blood cell transfusion should be avoided where possible to minimise the risk of allosensitisation.
B01A	With moderate-to-severe CKD and CHA2DS2-VASc scores ! 2, reduced doses of direct thrombin or factor Xa inhibitors may be considered
B01AF	Apixaban - 5 mg bid in patients with CrCl ≽30 mL/minute; 2.5 mg bid if CrCl 15–29 mL/minute; 2.5 mg bid in the presence of 2 or more of the following characteristics: • Age $80 years • Body weight #60 kg • Serum creatinine $1.5 mg/dL (133 μmo
B01AF	Apixaban - Age ≥80 years and body weight ≤60 kg or serum creatinine ≥1.5 mg/dl: reduce dose to 2.5 mg b.i.d
B01AF	Apixaban - Body weight ≤60 kg and age ≥80 years or serum creatinine ≥1.5 mg/dl: reduce dose to 2.5 mg b.i.d.
B01AF	Apixaban - CrCl <15ml/min or on dialysis use has not been studied
B01AF	Apixaban - CrCl 15-29 mL/min 2.5 mgBD; CrCl < 15 ml/min, or dialysis not recommended
B01AF	Apixaban - CrCl 30-49ml/min 5mg twice daily; CrCl 15-29ml/min 2,5mg twice daily; CrCl <15ml/min contraindicated
B01AF	Apixaban - not recommended in: Pregnant women; Patients with: • CrCl ,15 mL/min • Prosthetic heart valves requiring anticoagulant treatment • Severe hepatic impairment
B01AF	Apixaban if CrCl <25 - increased risk of bleeding - avoid
B01AF	Drug-drug interaction risks in patients with impaired renal function - how often they should be monitored for: Rivaroxaban/apixaban/edoxaban - amiodarone - at least 6 months
B01AF	Drug-drug interaction risks in patients with impaired renal function - how often they should be monitored for: Rivaroxaban/apixaban/edoxaban - antiplatelets/NSAIDs - at least 6 months
B01AF	Drug-drug interaction risks in patients with impaired renal function - how often they should be monitored for: Rivaroxaban/apixaban/edoxaban - carbamazepine/phenytoin/phenobarbital - 3-6 months
B01AF	Drug-drug interaction risks in patients with impaired renal function - how often they should be monitored for: Rivaroxaban/apixaban/edoxaban - dronederone - 3-6 months
B01AF	Drug-drug interaction risks in patients with impaired renal function - how often they should be monitored for: Rivaroxaban/apixaban/edoxaban - HIV protease inhibitors - 3-6 months (dose adjustment with apixaban)
B01AF	Drug-drug interaction risks in patients with impaired renal function - how often they should be monitored for: Rivaroxaban/apixaban/edoxaban - loop diuretics/thizide-like diuretics/ACEI/ARB - 3-6 months
B01AF	Drug-drug interaction risks in patients with impaired renal function - how often they should be monitored for: Rivaroxaban/apixaban/edoxaban - verapamil/quinidine - at least 6 months (dose adjustment with edoxaban)
B01AF	For patients with CKD and AF the following recommendations apply: Rivaroxaban (20 mg once a day), edoxaban (60 mg once a day) and apixaban (5 mg twice a day) do not require any dose adjustment in patients with a GFR>50mL/min
B01AF	In patients with CrCl <50ml/min apixaban should be stopped 48 hours before surgery or invasive procedures
B01AE	Consider dose reduction if: Prescribed dabigatran and eGFR <30
B01AE	Dabigatran - 150 mg bid in patients with CrCl ≽30 mL/minute 110 mg bid may be considered in patients with the following factors: • Age ≽80 years (or 75–80 years with high risk of bleeding) • CrCl 30–50 mL/minute with a high risk of bleeding
B01AE	Dabigatran - age <75 150mg BD; age 75-80 150mg BD (110mg BD should be considered when the risk of stroke is low and bleeding risk is high); age 80 and over 110mg BD
B01AE	Dabigatran - contraindicated in patients with CrCl <30ml/min
B01AE	Dabigatran - contraindicatons: Active clinically significant bleeding; Hepatic impairment or liver disease expected to have any impact on survival; Lesion or condition causing significant risk of major bleeding; Hypersensitivity to the active substance or excipients Concomitant treatment with any other anticoagulant agent; a CrCl ,30 mL/min; Concomitant treatment with systemic ketoconazole, cyclo…
B01AE	Dabigatran - CrCl <15ml/min use has not been studied
B01AE	Dabigatran - CrCl ≥50 mL/min no dose adjustment is necessary; CrCl 30-50 mL/min the recommended dose is 150 mg BD (110 mg BD for patients with high risk of bleeding); CrCl < 30 ml/min contraindicated
B01AE	Dabigatran - CrCl 15-30ml/min give 75mg BD
B01AE	Dabigatran - dose adjustments: 10 mg bid in patients 75–80 years with low thromboembolic risk and high risk of bleeding, or 80 years or older with CrCl 30–50 mL/min and high risk of bleeding, or receiving the strong P-gp inhibitor verapamil
B01AE	Dabigatran - drugs requiring caution during concomitant treatment in patients with renal impairment: Close clinical surveillance is recommended in patients with mild to moderate renal impairment when dabigatran is combined with mild to moderate P-gp inhibitors (eg, amiodarone, quinidine, verapamil, and clarithromycin)
B01AE	Dabigatran - increased risk of GI bleeding compared with warfarin and oter target specific oral anticoagulants in adults aged 75 and older, lack of evidence of efficacy and safety in individuals with CrCl <30ml/min
B01AE	Dabigatran - no dose adjustment is necessary according to body weight. However, close clinical follow-up is required for patients with a body weight <50 kg.
B01AE	Dabigatran - treatment of VTE - Avoid if CrCl <50 mL/min
B01AE	Dabigatran if CrCl <30 - increased risk of bleeding - avoid
B01AE	Dabigatran should not be used in patients with a CrCl of <30 mL/min and other NOACs should be used in reduced doses in patients with CrCl 15 – 29 mL/min
B01AE	Direct thrombin dabigatran and factor Xa inhibitor rivaroxaban are not recommended in patients with AF and end-stage chronic kidney disease (CKD) or on dialysis because of a lack of evidence from clinical trials regarding the balance of risks and benefits
B01AE	Drug-drug interaction risks in patients with impaired renal function - how often they should be monitored for: Dabigatran - amiodarone - 3-6 months
B01AE	Drug-drug interaction risks in patients with impaired renal function - how often they should be monitored for: Dabigatran - dronederone - 3-6 months with dose adjustment based on renal function
B01AE	Drug-drug interaction risks in patients with impaired renal function - how often they should be monitored for: Dabigatran - HIV protease inhibitors - 6 months
B01AE	Drug-drug interaction risks in patients with impaired renal function - how often they should be monitored for: Dabigatran - loop diuretics/thiazide-like diuretics/ACEI/ARB - 3-6 months
B01AE	Drug-drug interaction risks in patients with impaired renal function - how often they should be monitored for: Dabigatran - verapamil/quinidine - 3-6 months with dose adjustment based on renal function
B01AE	For patients prescribed dabigatran renal function should be monitored at least once a year if their kidney function is mildy to moderately reduced or if they are over 75 years old
B01AE	For patients with CKD and AF the following recommendations apply: European Medicines Agency - approved a lower dose of dabigatran 75 mg twice daily in patients with a GFR of 15–30mL/min
B01AE	In patients with CrCl <50ml/min dabigatran should be withdrawn at least 3 days before surgery
B01AE	Switching from dabigatran to warfarin: if CrCl <15 no recommendations provided
B01AE	Switching from dabigatran to warfarin: if CrCl >50 start warfarin 3 days before stopping dabigatran
B01AE	Switching from dabigatran to warfarin: if CrCl 15-30 start warfarin 1 day before stopping dabigatran
B01AE	Switching from dabigatran to warfarin: if CrCl 31-50 start warfarin 2 days before stopping dabigatran
B01AE	Drug-drug interaction risks in patients with impaired renal function - how often they should be monitored for: Dabigtran - antiplatelets/NSAIDs - at least 6 months
B01AE	Drug-drug interaction risks in patients with impaired renal function - how often they should be monitored for: Dabigtran - carbamazepine/phenytoin/phenobarbital - 3-6 months
B01AF	Edoxaban - 30 --> 15mg OD if CrC; 30-50ml/min or weight 60kg or less
B01AF	Edoxaban - CrCl ≥ 50 mL/min: no adjustment (i.e. 60 mg OD); If CrCl 15–29 mL/min: 2.5 mg BID; 2.5 mg BID; 2.5mg BID if 2 of these factors present: creatinine ≥ 1.5 mg/dL; age ≥ 80 years; weight ≤60kg)
B01AF	Edoxaban - CrCl ≥50 mL/min 60 mg OD; CrCl 15-49 mL/min 30 mg OD; CrCl <15 mL/min not recommended.
B01AF	Edoxaban if CrCl <30 or >95 - increased risk of bleeding - avoid
B01AF	Edoxaban if CrCl 30-50 - increased risk of bleeding - reduce dose
B01AF	If CrCl <15ml/min rivaroxaban is not approved
B01AF	Medicines that may accumulate and require renal function monitoring: Rivaroxaban
B01AF	Rivaroxaban - 20 --> 15mg OD if CrCl 30-49ml/min
B01AF	Rivaroxaban - avoid use to treat/prevent VTE if CrCl <30ml/min
B01AF	Rivaroxaban - Caution in case of CrCl 15–30 ml/min Dose reduction to 15 mg/ day
B01AF	Rivaroxaban - CrCl >50 ml/min: 20 mg orally, QD with evening meal
B01AF	Rivaroxaban - CrCl ≥ 50 mL/min: no adjustment (i.e. 20 mg OD); If CrCl 15–29 mL/min: 2.5 mg BID; 2.5mg BID if 2 of these factors present: creatinine ≥ 1.5 mg/dL; age ≥ 80 years; weight ≤60kg)
B01AF	Rivaroxaban - CrCl 15–50 ml/min: 15 mg orally, QD with evening meal
B01AF	Rivaroxaban - drugs requiring caution during concomitant treatment in patients with renal impairment: Moderate or potent inhibitors of CYP3A4 (eg, fluconazole, clarithromycin); Moderate inhibitors of both CYP3A4 and P-gp (eg, erythromycin)
B01AF	Rivaroxaban - not recommended in: Children ,18 years old; Patients with: • CrCl ,15 mL/min • Prosthetic heart valves requiring anticoagulant treatmentc • Increased bleeding risk (eg, genetic bleeding disorders, uncontrolled hypertension).; Patients receiving concomitant systemic treatment with azole- antimycotics (such as ketoconazole, itraconazole, voriconazole, and posaconazole) or HIV protease…
B01AF	Rivaroxaban - prevention of VTE - Avoid if CrCl <50 mL/min
B01AF	Rivaroxaban if CrCl <30 - increased risk of bleeding - avoid
B01AF	Rivaroxaban if CrCl 30-50 - increased risk of bleeding - reduce dose
B01AF	Rivaroxaban may be used at a reduced dose of 15mg OD for anti-coagulation management of atrial fibrillation in patients with severe renal impairment (CrCl 15-29 ml/min)
B01AC	Aspirin - use with caution eGFR <10ml/min
B01AC	Patients with eGFR <60 should be taking: Aspirin to prevent cardiovascular events
B01AX	Fondaparinux - GFR 30-49 reduc dse to 1.5mg daily
B01AX	Fondaparinux if CrCl <30 - increased risk of bleeding - avoid
B01AB	If CrCl <30ml/min recommend 1 mg/kg/day of enoxaparin for treatment of venous thromboembolism
B01AB	If CrCl <30ml/min recommend 30 mg of enoxaparin for prophylaxis of venous thromboembolism
B01AB	Medicines that may accumulate and require renal function monitoring: Enoxaparin
B01AB	For patients with renal impairment prophylatic dose of LMWH is 20 mg/24 h
B01AB	For patients with renal impairment treatment dose of LMWH is 1 mg/kg/24 h
B01AB	Low molecular weight heparins - Reduce dose by 50% when GFR is <30 mL/min/1.73 m2. Consider switch to conventional heparin or monitor plasma antiefactor Xa in those at high risk for bleeding
B01A	CrCl (ml/min) - preferred oral anticoagulant class <15 - VKA or NOAC (use with caution)
B01A	CrCl (ml/min) - preferred oral anticoagulant class ≽50 - NOAC
B01A	CrCl (ml/min) - preferred oral anticoagulant class 15-29 - VKA or NOAC
B01A	CrCl (ml/min) - preferred oral anticoagulant class 30-49 - NOAC
B01A	Not using of any one of the three DOACs in patients with a CrCl \30 ml/min is recommended
B03XA	Recommendations for treatment of anaemia of CKD: We recommend that adjustments to ESA doses should be considered when Hb is <105 or >115 g/L in adults, young people and children aged 2 years and older
B03XA	Recommendations for treatment of anaemia of CKD: We recommend that blood pressure should be moni- tored in all patients receiving ESAs and, if present, hypertension be treated by volume removal and/or anti- hypertensive drugs
B03XA	Recommendations for treatment of anaemia of CKD: We recommend that inadequate response (‘resistance’) to ESA therapy is defined as failure to reach the tar- get Hb level despite SC epoetin dose >300 IU/kg/ week (450 IU/kg/week IV epoetin), or darbepoetin dose >1.5 microgram/kg/week
B03XA	Recommendations for treatment of anaemia of CKD: We suggest exerting extreme caution while prescribing ESA therapy in CKD patients with a history of stroke, or malignancy, particularly in those with active malignancy when cure is the anticipated outcome
B03XA	Recommendations for treatment of anaemia of CKD: We suggest that ESA administration in ESA-dependent patients should continue during acute illness, surgical procedures or any other cause of hospitalisation, unless there is a clear contra-indication such as accelerated hypertension
B03XA	The percentage of patients ≽18 years with CKD 3-5 and Hb ≽7.5 who are prescribed an ESA
B03XA	Do not initiate erythropoiesis-stimulating agents in patients with chronic kidney disease (CKD) with hemoglobin levels greater than or equal to 100 g/L without symptoms of anemia
B03A	Recommendations for treatment of anaemia of CKD: We recommend that serum ferritin should not exceed 800 microgram/L in patients treated with iron, and to achieve this iron management should be reviewed when the ferritin is >500 microgram/L.
B01AC	Acetylsalicylic acid - increase dosing interval to every six hours if GFR equals 10-50 mL/minute; avoid use if GFR is less than 10 mL/minute
B01AC	Drugs requiring dosage adjustment in patients with impaired kidney function and aged 65 and over: Asprin and derivatives
B01AC	Drugs requiring dosage adjustment in renal impairment (CrCl ≼50ml/min): Aspirin

## Sheet: C
ATC code	PSI
C01B	CrCl <10ml/min - Flecainide, milrinone, procainamide, quinidine, sotalol
C01B	CrCl <30ml/min - Disopyramide, enoxaparin sodium, milrinone, sotalol, tirofiban
C01B	CrCl <40ml/min - Disopyramide, dofetilide, milrinone
C01B	CrCl <50ml/min - Eptifibatide, milrinone, procainamide
C01BA	Drugs that need special attention in chronic kidney disease: Procainamide
C10AD	Acipimox - Acipimox is eliminated almost exclusively via the kidneys. Dosage reduction in patients with renal failure is recommended. For patients with a creatinine clearance of 30 to 60 mL/min, the suggested dose is 150 mg
C02DB	Cadralazine - GFR < 40 max 10 mg daily, GFR > 40 max 15 mg daily
C03DA	Contraindicated medications at variable GFR thresholds: Eplerenone
C01B	CrCl <20ml/min - Dofetilide, milrinone
C01B	CrCl <60ml/min - Dofetilide, sotalol
C02A	Drugs contraindicated in patients with impaired kidney function and aged 65 and over: Antiadrenegic agents, centrally acting
C02C	Drugs contraindicated in patients with impaired kidney function and aged 65 and over: Antiadrenegic agents, peripherally acting
C10AX	Drugs contraindicated in patients with impaired kidney function and aged 65 and over: Other lipid modifying agents
C01C	Drugs requiring dosage adjustment in patients with impaired kidney function and aged 65 and over: Adrenergics for systemic use
C01B	Drugs requiring dosage adjustment in patients with impaired kidney function and aged 65 and over: Antiarrhythmics (class Ia and Ic)
C04	Drugs requiring dosage adjustment in patients with impaired kidney function and aged 65 and over: Peipheral vasodilators
C02AB	Drugs requiring dosage adjustment in renal impairment (CrCl ≼50ml/min): Methyldopa
C01BD	Drugs requiring dosing adjustments in impaired renal function: Dofetilide
C02CA	Drugs that need special attention in chronic kidney disease: Alpha adrenergic blockes eg methyldopa, doxazosin, prazosin, reserpine
C03EA	Epitizide - eGFR <30 contraindicated
C10AB	Gemfibrozil - Severe impairment: use is contraindicated
C10	Guidelines for patients with diabetic nephropathy: For management of dyslipidaemia: eGFR >15 ml/min/1.73m2: advise lipid-lowering treatment for reduction of cardiovascular events; eGFR <15 ml/min/1.73m2: lipid-lowering treatment not advised
C02CA	Medications to use with extreme caution in elderly patients with kdiney disease: alpha-Adrenergic inhibitors - Bradycardia and orthostatic hypotension
C01B	Medications to use with extreme caution in elderly patients with kdiney disease: Antiarrhythmic drugs (amiodarone, propafenone, sotalol, quinidine, and dronedarone) - Thyroid disease, pulmonary disorders, and QT interval prolongation
C08CA	Medications to use with extreme caution in elderly patients with kdiney disease: Nifedipine (immediate release) - Risk of hypotension and cerebral or myocardial ischemia
C02AC	Moxonidine - Moxonidine should be used with caution and under close medical supervision in patients with moderate renal insufficiency (glomerular filtration rate 30 to 60 mL/min, serum creatinine 1.2 to 1.8mg/dL
C03DB	Triamterene - eGFR <30 contraindicated
C03DB	Triamterene - eGFR 30-50 dose 50%, monitor potassium
C03DB	Triamterene if CrCl <30 - increased potassium and decreased sodium - avoid
C10AB	Drugs requiring dosage adjustment in patients with impaired kidney function and aged 65 and over: Fibrates
C10AB	Fenofibrate - Associated with AKI
C10AB	Fenofibrate - CrCl 20-60ml/min 96mg once daily; CrCl 10-20ml/min 48mg once daily; CrCl <10 avoid use
C10AB	Fenofibrate - Not recommended in severely impaired renal function
C10AB	Medicines that may accumulate and require renal function monitoring: Fenofibrate
C10	Recommendations in adults with chronic kidney disease: If triglycerides ≽500 mg/dL - initiate therapeutic lifestyle changes and if fails add fibrate or niacin
C10AA	Drug - GFR (ml/min) - dose adjustments (mg/day) Lovastatin - <15 - decrease to 50%
C10AA	Drug - GFR (ml/min) - dose adjustments (mg/day) Lovastatin - 15-59 - decrease to 50%
C10AA	Drug - GFR (ml/min) - dose adjustments (mg/day) Pravastatin - 15-59 - Start at 10 mg/day for GFR <60 ml/min/1.73 m2
C10AA	Drug - GFR (ml/min) - dose adjustments (mg/day) Rosuvastatin - <15 - 5-10mg /day
C10AA	Drug - GFR (ml/min) - dose adjustments (mg/day) Rosuvastatin - 15-59 - 5-10mg /day
C10AA	Drug - GFR (ml/min) - dose adjustments (mg/day) Simvastatin - <15 - start at 5mg/day
C10AA	Drug - GFR (ml/min) - dose adjustments (mg/day) Simvastatin - Reduce by 50% in patients with GFR b30 ml/min/1.73 m
C10AA	Drugs contraindicated in patients with impaired kidney function and aged 65 and over: Statin
C10AA	Drugs requiring dosing adjustments in impaired renal function: Rosuvastatin calcium
C10AA	Fluvastatin - caution when exceed doses >40mg/day
C10AA	For patients aged 65 and over: If CrCl <30ml/min dose of simvastatin >10mg/day should be carefully considered and if deemed necessary, implemented cautiously
C10AA	Guidelines recommend statin or statin/ezetimibe treatment in adults age 50 years or older with an estimated glomerular filtration rate (eGFR) less than 60 mL/min per 1.73 m2 but not treated with chronic dialysis or kidney transplantation
C10AA	In adults ages 18 to 49 years with CKD but not treated with maintenance dialysis or kidney transplantation, the guidelines suggest statin treatment in patients with one or more of the following conditions: known coronary disease (myocardial infarction or coro- nary revascularization), diabetes mellitus, prior ischemic stroke, and a greater than 10% estimated 10-year incidence of coronary death or…
C10AA	In CKD patients lifestyle and/or statin therapy are recommended to reduce levels of LDL-C to <100mg/dL and non-HDL-LDL-C to <130mg/dL
C10AA	Lovastatin - Renal impairment, severe (CrCl ≤ 30 mL/min): doses ≥20 mg/day should be undertaken with caution if deemed necessary; Aronoff no adjustmen
C10AA	Pitavastatin - in severe renal impairment (GFR 15-29ml/min not receiving dialysis) initally 1mg orally daly with max 2mg daily
C10AA	Pravastatin - if significant kidney impairment 10mg/day intially
C10AA	Recommendations in adults with chronic kidney disease: If LDL ≽130 mg/dL - initiate therapeutic lifestyle changes and low dose statin and if fails add max dose statin (alternative is bile acid sequestrant or niacin)
C10AA	Recommendations in adults with chronic kidney disease: If LDL 100-129 mg/dL - initiate therapeutic lifestyle changes and if fails add low dose statin (alternative is bile acid sequestrant or niacin)
C10AA	Recommendations in adults with chronic kidney disease: If triglycerides ≽200 mg/dL and non-HDL ≽130 mg/dL - initiate therapeutic lifestyle changes and low dose statin and if fails add max dose statin (alternative is fibrate or niacin)
C10AA	Rosuvastatin - Clcr <30 mL/min/1.73 m2: initial: 5 mg/day; do not exceed 10 mg once daily
C10AA	Rosuvastatin - GFR 25ml/min avoid
C10AA	Simvastatin - GFR 10-29 reduce dose 50-75%
C10AA	Simvastatin - if severe kidney impairment 5mg/day initially
C10BA	Simvastatin/ezetimibe - GFR ≥ 60 mL/min/1.73 m2: no dosage adjustment necessary. GFR < 60 mL/min/ 1.73 m2: ezetimibe 10 mg and simvastatin 20 mg once daily in the evening (higher doses should be used with caution)
C10AA	Statin - recommended dose in patients with eGFR 45-59 (mg/day) Atorvastatin - 20
C10AA	Statin - recommended dose in patients with eGFR 45-59 (mg/day) Fluvastatin - 80
C10AA	Statin - recommended dose in patients with eGFR 45-59 (mg/day) Pitavastatin - 2
C10AA	Statin - recommended dose in patients with eGFR 45-59 (mg/day) Pravastatin - 40
C10AA	Statin - recommended dose in patients with eGFR 45-59 (mg/day) Rosuvastatin - 10
C10AA	Statin - recommended dose in patients with eGFR 45-59 (mg/day) Simvastatin - 40
C10AA	Statin - recommended dose in patients with eGFR 45-59 (mg/day) Simvastatin/ezetimibe - 20/10
C10AA	Statin therapy or combination therapy is recommended in patients with CKD2-4 and treatment to LDL-C levels of <70mg/dL
C10AA	Statins - No increased toxicity for simvastatin 20 mg/day when GFR is < 30 mL/min/1.73 m2 or on dialysis. Dose reduction/increased toxicity for GFR < 30 mL/min/1.73 m2 for lovastatin, rosuvastatin, and pravastatin
C07AB	Atenolol - GFR >35 no change; GFR 15-35 maximum 50mg/day; GFR <15 maximum 25mg/day
C07AB	Atenolol - GFR 10-29 reduce dose 50-75%
C07AB	Atenolol - GFR 32ml/min recommended maximum dose 50mg/day
C07AB	Bisoprolol - 2.5 mg initially 10 mg maximum
C07AB	Bisoprolol - eGFR 10-30ml/min starting dose 50% of normal dose and if necessary increase to a maximum of 10mg per day
C07AB	Drugs requiring dosage adjustment in renal impairment (CrCl ≼50ml/min): Atenolol
C07AB	Medicines that may accumulate and require renal function monitoring: Atenolol
C07AB	Medicines that may accumulate and require renal function monitoring: Bisoprolol
C07BB	Metoprolol/hydrochlorothiazide - Clcr > 30 mL/min: no dosage adjustment necessary. Clcr 61–8 mL/min: loop diuretics preferred; the use of hydrochlorothiazide may not be effective. Anuria: use is contraindicated
C07A	Beta blockers - Reduce dose by 50% when GFR is < 30 mL/min/1.73 m2
C07B	Drugs contraindicated in patients with impaired kidney function and aged 65 and over: Beta blocking agents and thiazides or other diuretics
C07A	Drugs requiring dosage adjustment in patients with impaired kidney function and aged 65 and over: Beta blocking agents
C07AA	Sotalol - eGFR 10-30 max dose 80mg/day
C07AA	Sotalol - eGFR 30-50 max dose 160mg/day
C03	Caution warranted if combining diuretics and duloxetine, due to increased risk of orthostatic hypotension
C03	Diuretic - Coprescription of thiazide and loop diuretic (without valid indication); Overdosing due to lack of monitoring of fluid balance, renal function, electrolytes, etc.
C03	Drug-drug interaction - adverse event in older patients with renal functon impairment Thiazides and loop diuretics - Hyponatremia and hypokalemia
C02L	Drugs contraindicated in patients with impaired kidney function and aged 65 and over: Antihypertensives and diuretics in combination
C03E	Drugs contraindicated in patients with impaired kidney function and aged 65 and over: Diuretics and potassium sparing agents in combination
C03	Drugs contraindicated in patients with impaired kidney function and aged 65 and over: Low-ceiling diuretics and thiazides
C03C	Drugs requiring dosage adjustment in patients with impaired kidney function and aged 65 and over: High ceilin diuretics
C03	Drugs that need special attention in chronic kidney disease: Diuretics
C03AA	Hydrochlorothiazide - Clcr < 10 mL/min: avoid use. Usually ineffective with GFR < 30 mL/min. Effective at lower GFR in combination with a loop diuretic
C03D	Hyperkalaemia - potassium sparing diuretic/potassium/co-trimoxazole/amiodarone - AT1 antagonists
C03D	Hyperkalaemia - potassium sparing diuretic/potassium/co-trimoxazole/amiodarone - eplerenone
C03D	Hyperkalaemia - potassium sparing diuretic/potassium/co-trimoxazole/amiodarone - potassium
C03D	Hyperkalaemia - potassium sparing diuretic/potassium/co-trimoxazole/amiodarone - potassium sparing diuretic
C03D	Hypokalaemia - Use of a non-potassium sparing diuretic; No use of a potassium supplement; No electrolyte test in the 6 months prior to admission
C03D	Medications to use with extreme caution in elderly patients with kdiney disease: Potassium-sparing diuretics - Hyperkalemia
C09	Potassium and creatinine levels are checked again within 1–2 weeks after the start of the RASI or renin inhibitor and then at least every 6 months and following every dose increase in any of the following situations: There is an increased risk of hyperkalaemia or an increased risk from hyperkalaemia (e.g. heart failure, cardiac conduction disorder, diabetes, renal insufficiency, simultaneous use …
C03	Potential adverse events - drug-drug interactions in patients aged 60 and over: Renal impairment - loop/thiazide/potassium sparing diuretics - AT1 antagonists + NSAID
C03CA	Furosemide - eGFR 10-30 dose higher
C03CA	Furosemide - in chronic renal failure initially 80-120mg orally daily with a maximum of 1500mg orally daily
C03DA	Contraindicated medications at variable GFR thresholds: Spironolactone
C03DA	Drugs requiring dosage adjustment in renal impairment (CrCl ≼50ml/min): Spironolactone
C03DA	Medications to use with extreme caution in elderly patients with kdiney disease: Spironolactone and triamterene - Hyperkalemia; cautious if eGFR <30 mL/min
C03DA	Reduce spironolactone if >25-mg daily in elderly patients with congestive heart failure or with creatinine clearance less than 30 mL/min
C03DA	Spironolactone - eGFR 10-50 monitor potassium
C03DB	Amiloride - eGFR <30 contraindicated
C03DB	Amiloride - eGFR 30-50 monitor potassium
C03DB	Amiloride if CrCL <30 - increased potassium and decreased sodium - avoid
C03D	Drugs contraindicated in patients with impaired kidney function and aged 65 and over: Potassium sparing agents
C03AA	Drugs requiring dosage adjustment or contraindicated in patients with CKD: Chlorothiazide
C03AA	For patients aged 65 and over: Thiazides likely to be ineffective at CrCl <30ml/min
C03AA	Hydrochlorothiazide - eGFR <30 contraindicated
C03AA	Hydrochlorothiazide - eGFR 10-30ml/min avoid
C03AA	Hydrochlorothiazide - eGFR 30-50 initial dose 12.5mg
C03DA	Spirinolactone - eGFR 10-50ml/min monitor serum potassium levels regularly
C03DA	Spirinolactone >25mg/day - Risk of hyperkalemia
C03DA	Spirinolactone if CrCl <30 - increased potassium - avoid
C03AA	Bendroflumethiazde with potassium chloride - GFR 10-29 avoid
C03CA	Bumetanide - eGFR 10-30ml/min starting dose as in normal renal function and if necessary increase the dose to maximum of 10mg per day
C03DA	Spirinololactone - Renal impairment: mild renal failure (GFR ≥ 50 mL/min), dosing interval of 6–12 h; moderate renal failure (GFR 10–50 mL/min), dosing interval of 12 to 24 h; severe renal failure (GFR ≤ 10 mL/min), avoid the use of spinololactone
C03D	If a potassium-losing diuretic is started, potassium and creatinine levels are checked beforehand if: the patient is at least 70 years of age; one of the following situations applies (the potassium-losing diuretic is combined with a potassium-sparing diuretic; there is an increased risk of hypokalaemia or an increased risk from hypokalaemia (e.g. pre-existent hypokalaemia, cardiac arrhythmia or c…
C03CA	Furosemide - eGFR 10-30ml/min starting dose as in normal renal function and if necessary increase the dose guided by effect and indication. In case the effect is inadequate, replace furosemide by bumetanide.
C01AA	Digoxin - eGFR 10-50 intial dose 50%
C01AA	Digoxin - Keep the dose down to 0.125 mg/day or lower. Since even 0.125 mg/ day or lower has a risk of digitalis toxicity in the elderly, consider discontinuing it if monitoring blood levels and electrocardiography is difficult.
C01AA	Digoxin - Overdosing due to lack of GFR/digoxin level monitoring
C01AA	Digoxin >125 mcg/day if low GFR
C01AA	Digoxin toxicity - Use of digoxin; No BUN or serum creatinine test in the 6 months prior to admission; No digoxin level test in the 6 months prior to admission
C01AA	Drugs requiring dosage adjustment in renal impairment (CrCl ≼50ml/min): Digoxin
C01AA	Drugs requiring dosage adjustment or contraindicated in patients with CKD: Digoxin
C01AA	Has read code for chronic kidney disease stage 3B, 4 or 5 at least 3 month before audit date - prescribed digoxin at daily dose > 125 nanograms within 3 months leading up to audit date
C03D	Potassium and creatinine levels are checked again within 1–2 weeks after the start of a potassium-losing diuretic and then every year and following every dose increase in any of the following situations; f the patient is ≽80 years of age; if the patient is ≽70 years of age and uses a combination of a potassium-losing diuretic and a potassium-sparing diuretic; if the patient is ≽70 years of age an…
C01AA	Potential hazard - at risk patient group; Prescribed digoxin at a daily dose of >125 - patients with a diagnosis of CKD (3b, 4 or 5) or with latest eGFR <45
C01AA	The percentage of patients ≽18 years with eGFR <50ml/min who are prescribed digoxin >0.125mg/day
C01AA	When digoxin and/or sotalol are given to elderly users, risk factors for the development of bradycardia should be carefully considered: renal function should be checked before the start of treatment, before each dose increase, and subsequently at least once a year; combinations with other cardiovascular agents that can enhance their effects (such as verapamil and diltiazem) should only be given o…
C09DA	Candesartan/hydrochlorothiazide - Contraindicated with severe renal impairment (Clcr < 30 mL/min)
C09CA	Drug - CrCl - maximum dosing recommendation (mg) Olmesartan - <30 - avoid use
C09CA	Drug - CrCl - maximum dosing recommendation (mg) Valsartan - <30 - 80 once daily
C09CA	Eprosartan - in moderate-severe impairment no initial starting dosage adjustment is necessary hoewever carefully monitor the patient, maximum dose 600mg daily
C03D	Hyperkalaemia - potassium sparing diuretic/potassium/co-trimoxazole/amiodarone - valsartan
C09B	Lisinopril–irbesartan - hyperkalaemia, renal deterioration
C09DA	Losartan with hydrochlorothiazide - GFR 10-29 reduce dose of hydrocholorthiazde
C09DA	Losartan/hydrochlorothiazide - Clcr ≤ 30 mL/min: use of combination formulation is not recommended
C09DA	Telmisartan/hydrochlorothiazide - Clcr ≤ 30 mL/min: not recommended
C09DA	Valsartan/hydrochlorothiazide - Clcr ≥ 30 mL/min: no dosage adjustment necessary, Clcr < 30 mL/min: no dosage adjustment provided in manufacturer’s labelling; safety and efficacy has not been established. Use is contraindicated in patients with anuria
C09D	Do not prescribe angiotensin-converting-enzyme inhibitors in combination with angiotensin II receptor blockers for the treatment of hypertension, diabetic nephropathy or heart failure
C09D	Drug-drug interaction - adverse event in older patients with renal functon impairment 2 or more renin-angiotensin-aldosterone inhibitors - Hyperkalemia, hypotension, and increase in serum creatinine
C09D	Drug-drug interaction - adverse event in older patients with renal functon impairment Renin-angiotensin inhibitors and aldosterone antagonist - Hyperkalemia, gynaecomastia, and increase in serum creatinine
C09D	Drugs contraindicated in patients with impaired kidney function and aged 65 and over: Angiotensin II antagonists and diuretics
C03DA	Aldosterone antagonists - Monitor electrolytes and renal function as deemed necessary. Limit to low-dose usage in patients with high potassium level or renal impairment.
C09CA	Drugs that need special attention in chronic kidney disease: ARBs
C09CA	Medicines that may accumulate and require renal function monitoring: ARBs
C09	If a RASI or renin inhibitor is started, potassium and creatinine levels are checked beforehand if: the patient is at least 70 years of age; there is an increased risk of hyperkalaemia or an increased risk from hyperkalaemia (e.g. heart failure, cardiac conduction disorder, diabetes, renal insufficiency, simultaneous use of a potassium-sparing diuretic; simultaneous use of a thiazide diuretic and…
C09D	ACE inhibitor - ARB - kidney failure/hypotension
C09D	ACE inhibitor/ARB/diuretic - Coprescription of potassium sparing diuretic (without valid indication)
C09AA	ACEI in diabetics with nephropathy
C09	AKI (i.e. estimated GFR reduced by 50 % and/or a twofold increase in serum creatinine concentration and/or urine output B0.5 mL/kg/h for 12 h) - NSAIDs, diuretics, ACE inhibitors, angiotensin receptor antagonists
C09AA	Alacepril - mild renal failure 100% dose; moderature renal failure 50% full dose; severe renal failure 25% full dose
C09AA	Altiopril - mild renal failure 100% dose; moderature renal failure 50% full dose; severe renal failure 25% full dose
C09B	Attention: higher risk of hyperkalaemia with concomitant use of higher doses of ACEIs (captopril ‡75 mg/day; enalapril, lisinopril ‡10 mg/day)
C09B	Avoidance of (ACEI or ARB) with K-sparing diuretic in patients with CrClf <50 mL/min
C09AA	Benazepril- mild renal failure 100% dose; moderature renal failure 100%; severe renal failure 50% full dose
C09AA	Captopril - mild renal failure 100% dose; moderature renal failure 100%; severe renal failure 50% full dose to be administered in 2 daily doses
C09AA	Cilazapril - CrCl >40 maximum 5mg; CrCl 10-40 maximum 2.5mg; GFR <10 maximum 0.25-0.5mg once or twice weekly per response
C09AA	Cilazepril - mild renal failure 100% dose; moderature renal failure 50% full dose; severe renal failure 25% full dose
C09	CKD patients on ACEi/ARBs should have close and indefinite monitoring
C09AA	Delapril - mild renal failure 100% dose; moderature renal failure 50% full dose; severe renal failure 25% full dose
C09	Diabetes - use of ACEI/ARB if micro-albuminuria
C09	Diabetes and proteinuria/microalbuminuria and eGFR <50ml/min - ACEI or ARB
C09	Discontinue ACE-Is/ARBs if there is confirmed progressive and continuous loss of kidney function after all other causes have been ruled out
C09AA	Drug - CrCl - maximum dosing recommendation (mg) Perindopril - <15 - 2.5/2 on day of dialysis
C09AA	Drug - CrCl - maximum dosing recommendation (mg) Perindopril - 15-30 - 2.5/2 alternate days
C09AA	Drug - CrCl - maximum dosing recommendation (mg) Perindopril - 30-60 - 2.5/2 once daily
C09AA	Drug-drug interaction - adverse event in older patients with renal functon impairment ACEis and lithium - Acute kidney injury in 1.5/100 persons per year.
C09AA	Drugs contraindicated in patients with impaired kidney function and aged 65 and over: ACE inhibitors, plain and combinations
C09AA	Drugs requiring dosage adjustment in renal impairment (CrCl ≼50ml/min): Captopril
C09AA	Drugs requiring dosage adjustment in renal impairment (CrCl ≼50ml/min): Enalapril
C09AA	Drugs requiring dosage adjustment or contraindicated in patients with CKD: Captopril
C09AA	Drugs requiring dosage adjustment or contraindicated in patients with CKD: Perindopril
C09AA	Enalapril - eGFR 10-30 initial dose 2.5mg
C09AA	Enalapril - eGFR 30-50ml/min starting dose is 5mg once daily and if necessary increase the dose guided by clinical effect (if prescriber is a GP maximum dose is 10mg and if a specialised physician the dose may be higher); eGFR 10-30ml/min starting dose is 2.5mg once daily and if necessary increase dose guided by clinical effect (if prescriber is a GP maximum dose is 5mg and if a specialised physi…
C09AA	Enalapril - maximum 40mg daily
C09AA	Enalapril - mild renal failure 100% dose; moderature renal failure 50% full dose; severe renal failure 25% full dose
C09	For patients aged 65 and over: ACEIs and ARBs should be used with caution in reduced kidney function (<30ml/min)
C09AA	Fosinopril - mild renal failure 100% dose; moderature renal failure 100%; severe renal failure 100%
C09	Guidelines for patients with diabetic nephropathy: To reduce BP and albuminuria start RAAS blockade with ACEi or AT1 receptor blockade; aim for maximal dosage
C09BA	Hyperkalaemia - potassium sparing diuretic/potassium/co-trimoxazole/amiodarone - ACEI
C09BA	Hyperkalaemia - potassium sparing diuretic/potassium/co-trimoxazole/amiodarone - ACEI + loop diuretic
C09	Hyperkalaemia - Use of an ACEI or ARB; No electrolyte or potassium test in the 6 months prior to admission
C09AA	Hypertensive patients with chronic renal failure should receive, unless contraindicated, an ACE-I
C09AA	In patients with existing renal insufficiency, one should take into consideration that most ACE inhibitors may further compromise renal function through accumulation of an active metabolite. Dose adjustment is not necessary for fosinopril and for most AT1 antagonists (with the exception of olmesartan)
C09	K in the past 6 months for ACEI or ARB with K-sparing diuretic in patients with CrClf < 50 mL/min
C09AA	Lisinopril - Maximum of 40 mg daily
C09AA	Lisinopril - mild renal failure 100% dose; moderature renal failure 50% full dose; severe renal failure 25% full dose
C09AA	Moexipril - CrCl ≤ 40: maximum 15 mg/day
C09	Patients with CKD should be prescribed preventative medication with ACEIs or ARBs to slow the progression of renal dysfunction
C09	Patients with CKD stages 3 or 4 should be prescribed an ACEI/ARB
C09	Patients with eGFR <60 should be taking: ACEI/ARB to slow progression of renal disfunction
C09AA	Pentopril - mild renal failure 100% dose; moderature renal failure 50% full dose; severe renal failure no data
C09AA	Perindopril - CrCl > 30 max 8 mg/day, CrCl < 30 mL/min, not recommended
C09AA	Perindopril - CrCl 30-60ml/min 2.5/2mg once daily; CrCl 15-30ml/min 2.5/2mg alternate days; CrCl <15ml/min 2.5/2mg on day of dialysis
C09AA	Perindopril - eGFR 30-50ml/min if prescriber is a GP maximum dose is 2mg and if a specialised physician the dose may be higher; eGFR 10-30ml/min if prescriber is a GP maximum dose is 2mg every 48 hours and if a specialised physician the dose may be higher
C09AA	Perindopril - GFR 48ml/min recommended maximum dose 2mg/day
C09AA	Perindopril - mild renal failure 150-00% dose; moderature renal failure 50% full dose; severe renal failure 25% full dose
C09BA	Potential adverse events - drug-drug interactions in patients aged 60 and over: Renal impairment - loop/thiazide/potassium sparing diuretics - ACEI
C03	Potential adverse events - drug-drug interactions in patients aged 60 and over: Renal impairment - loop/thiazide/potassium sparing diuretics - acetylsalicylic acid
C09AA	Quinapril - mild renal failure 100% dose; moderature renal failure 50% full dose; severe renal failure 25% full dose
C09	RAAS antagonists - Caution in patients with suspected renal artery stenosis. Start lower dose with GFR <45ml/min. Assess GFR and serum potassium 1 week after starting or escalating dose. Consider temporarily holding during illness, intravenous contrast administration, bowel preparation before colonoscopy, or before major surgery. Do not routinely discontinue when GFR is < 30 mL/min/1.73 m2 as the…
C09AA	Ramipril - GFR 10-29 maximal dose 5mg daily
C09AA	Ramipril - GFR 30-49 maximal dose 5mg daily
C09AA	Ramipril - mild renal failure 100% dose; moderature renal failure 50% full dose; severe renal failure 25% full dose
C09AA	Ramipril - starting dose 1.25mg orally daily, titrate to effect with maximum 5mg daily
C09	SCr in the past 6 months for ACEI or ARB with K-sparing diuretic in patients with CrClf <50 mL/min
C09	The percentage of patients ≽18 years with CKD 3-5 and a prescription of RAS blockers wo are prescribed at least 2 RAS blockers simultaneously
C09	Triple blockade with ACE inhibitors and ARBs [with mineralocorticoid receptor antagonists] should be avoided, as should the use of other potassium sparing diuretics
C09	When initiating ACE-I/ARB/combination, do not stop drug unless creatinine rises >30%
C09	When prescribing a RASI, one should carefully weigh the expected benefits against the increased risk of renal insufficiency, and monitor creatinine level in any of the following situations: pre-existing renal insufficiency or renal artery stenosis (cave: generalized atherosclerosis); reduced effective circulating volume (cave: heart failure, intercurrent diseases, inadequate fluid intake or aggre…
C09AA	Zofenopril - mild renal failure 100% dose; moderature renal failure 100%; severe renal failure 50% full dose

## Sheet: G
ATC code	PSI
G04BD	Drugs requiring dosing adjustments in impaired renal function: Solifenacin succinate
G04BE	Drugs requiring dosing adjustments in impaired renal function: Tadalafil
G04BD	Drugs requiring dosing adjustments in impaired renal function: Trospium chloride
G04BX	Medications requiring dose adjustments at variable GFR thresholds: Phenazopyrdine
G04BE	Medicines that may accumulate and require renal function monitoring: Sildenafil
G04BD	Medicines that may accumulate and require renal function monitoring: Solifenacin
G04BE	Medicines that may accumulate and require renal function monitoring: Tadalafil
G04BD	Medicines that may accumulate and require renal function monitoring: Tolterodine
G04BE	Medicines that may accumulate and require renal function monitoring: Vardenafil
G04BD	Solifenacin - CrCl <30ml/min 5mg once daily
G04BD	Tolterodine - CrCl <30ml/min 1mg once daily
G04BD	Tolterodine tartate - GFR 10-29 reduce dose 50%
G04BD	Trospium chloride - GFR 30-49 reduce dose 25%
G03	Drugs contraindicated in patients with impaired kidney function and aged 65 and over: Sex hormones

## Sheet: H
ATC code	PSI
H01CB	Drugs requiring dosing adjustments in impaired renal function: Lanreotide
H02AB	When a glucocorticoid therapy with ≽7.5 mg prednisone equivalents per day is started, the blood glucose level should be checked (unless treatment consists of a single injection). When there is no evidence that the patient has diabetes, the glucose level is checked before therapy is started and 3–7 days after its start. When a risk factor is present (e.g. a renal disease or a high corticosteroid d…
H05AA	Teriparatide - CrCl <30ml/min avoid use
H05AA	Medicines that may accumulate and require renal function monitoring: Teriparatide

## Sheet: J
ATC code	PSI
J01XE	Drugs that need special attention in chronic kidney disease: Nitrofurantoin
J01XE	Nitrofurantoin - Long-term use associated with pulmonary side-effects, renal impairment, liver damage
J01XE	Contraindicated medications at variable GFR thresholds: Nitrofurantoin
J01XE	Patient with a creatinine clearance <60 mL/min is not receiving nitrofurantoin for UTI
J01XE	Potentially dangerous or contraindicated in patients with eGFR <50:Nitrofurantoin
J01XE	For patients aged 65 and over: Nitrofurantoin likely to be ineffective at CrCl <45ml/min
J01XE	Medications to use with extreme caution in elderly patients with kdiney disease: Nitrofurantoin - Pulmonary toxicity; do not use if eGFR <30 mL/min
J01XE	Nitrofurantoin - potential for pulmonary toxicity, hepatotoxicity and peripheral neuropathy - avoid in individuals with creatinine clearance <30ml/min
J01MB	Chronic renal failure - nalidixic acid
J01XX	Methenamine - GFR 10-29 avoid
J01XX	Patient with a creatinine clearance <50 mL/min is not receiving methenamine (hexamine) for UTI prophylaxis
J01A	Tetracyclines - Reduce dose when GFR is < 45 mL/min/1.73 m2; can exacerbate uremia
J01EA	Drugs requiring dosage adjustment in renal impairment (CrCl ≼50ml/min): TMP/SMX
J01EA	Trimethoprim - Reduce dose by 50% when GFR is < 30 mL/min/1.73 m2. Risk factors for hyperkalemia include high doses, the elderly, CKD, orwith ACE-Is or NSAIDs
J01CA	Drugs requiring dosage adjustment in renal impairment (CrCl ≼50ml/min): Amoxicillin
J01CR	Medications requiring dose adjustments at variable GFR thresholds: Amoxicillin/clavulanata
J01CA	Drugs requiring dosage adjustment or contraindicated in patients with CKD: Ampicillin/sulbactam
J01CA	Drugs requiring dosage adjustment in renal impairment (CrCl ≼50ml/min): Penicillin G
J01CA	Drugs that need special attention in chronic kidney disease: Penicillins
J01CA	Medications requiring dose adjustments at variable GFR thresholds: Piperacillin/tazobactam
J01XA	Drugs requiring dosage adjustment in renal impairment (CrCl ≼50ml/min): Vancomycin
J01XA	Vancomycin - GFR 10-29 150-500mg daily
J01GB	Drugs requiring dosage adjustment in renal impairment (CrCl ≼50ml/min): Gentamicin
J01G	Medications to use with extreme caution in elderly patients with kdiney disease: Aminoglycosides - Nephrotoxicity; otovestibular toxicity
J01FA	Macrolides - Reduce dose by 50% when GFR is < 30 mL/min/1.73 m2
J01FA	Drugs requiring dosage adjustment in renal impairment (CrCl ≼50ml/min): Clarithyromycin
J01FA	Drugs requiring dosage adjustment in renal impairment: Erythromycin
J01XX	Drugs requiring dosage adjustment in renal impairment: Fosfomycin
J01GB	Drugs requiring dosage adjustment in renal impairment: Tobramycin
J01FA	Drugs requiring dosing adjustments in impaired renal function: Telithromycin
J01GB	Nephrotoxic Medications: Kanamycin sulfate
J01MA	Drugs requiring dosage adjustment in renal impairment (CrCl ≼50ml/min): Ciprofloxacin
J01MA	Medications requiring dose adjustments at variable GFR thresholds: Gemifloxacin
J01MA	Medications requiring dose adjustments at variable GFR thresholds: Levofloxacin
J01MA	Drugs requiring dosage adjustment in renal impairment (CrCl ≼50ml/min): Norfloxacin
J01DB	Drugs that need special attention in chronic kidney disease: Cephalosporins
J01DD	Drugs requiring dosage adjustment in renal impairment (CrCl ≼50ml/min): Cefotaxime
J01DD	Drugs requiring dosage adjustment in renal impairment (CrCl ≼50ml/min): Ceftazidime
J01DB	Drugs requiring dosage adjustment in renal impairment (CrCl ≼50ml/min): Cephalexin
J01DC	Drugs requiring dosage adjustment or contraindicated in patients with CKD: Cefuroxime
J01DB	Drugs requiring dosing adjustments in impaired renal function: Cefditorn pivoxil
J01M	Medications to use with extreme caution in elderly patients with kdiney disease: Quinolones - Tendinitis; acute kidney injury
J01MA	Fluroquinolones - Reduce dose by 50% when GFR is < 15 mL/min/1.73 m2
J01GB	Drugs requiring dosage adjustment in renal impairment: Amikacin
J01CR	Drugs requiring dosage adjustment in renal impairment (CrCl ≼50ml/min): Augmentin
J01XB	Nephrotoxic Medications: Colistimethate sodium
J01XD	Medications requiring dose adjustments at variable GFR thresholds: Metronidazole
J05AF	Drugs requiring dosing adjustments in impaired renal function: Emtricitabine
J01DH	Drugs requiring dosing adjustments in impaired renal function: Ertapenem
J04AK	Drugs requiring dosage adjustment in renal impairment (CrCl ≼50ml/min): Ethambutol
J04AB	Drugs requiring dosage adjustment in renal impairment (CrCl ≼50ml/min): Rifampin
J04AC	Drugs requiring dosage adjustment in renal impairment: Isoniazid
J07	Clinicians should vaccinate against chronic hepatitis B virus (HBV) in all unvaccinated adults at risk for infection, including: Adults with end-stage renal disease, including those receiving predialysis care, hemodialysis, peritoneal dialysis, and home dialysis.
J07	Hepatitis B vaccine is usually given as a 3- or 4-dose series, but higher dosages may be required for immunocompromised persons and those with end-stage renal disease. These persons should receive postvaccination testing, and those with suboptimal response (antibody to HBsAg level <10 mIU/mL) should be revaccinated
J07	Vaccination guidelines for kidney transplant recipients: Influenza - annially
J05AF	CrCl - dosing recommendation for tenofovir CrCl ≽50 - tenofovir disoproxil fumarate 300mg every 24 hours
J05AF	CrCl - dosing recommendation for tenofovir CrCl 10-29 - tenofovir disoproxil fumarate 300mg every 72-96 hours
J05AF	CrCl - dosing recommendation for tenofovir CrCl 30-49 - tenofovir disoproxil fumarate 300mg every 48 hours
J05AF	CrCl - dosing recommendation for tenofovir Haemodialysis patients - tenofovir disoproxil fumarate 300mg every 7 days or after approximately 12 hours of haemodialyis
J05AF	For adults starting tenofovir disproxil fumarate with a baseline eGFR <90 mL/min, who are on other nephrotoxic medications, or who have hypertension or diabetes, guidelines recommend that physicians check a baseline blood pressure, serum creatinine, and urine protein
J05AF	For adults taking tenofovir disproxil fumarate monitor kidney function with biannual serum creatinine, serum phosphorous, and urinalysis for proteinuria and glycosuria
J05AB	Drugs requiring dosage adjustment in renal impairment (CrCl ≼50ml/min): Acyclovir
J05AB	Drug - CrCl at which dosage reduction recommended Acyclovir - creatinine clearance <25 mL/min
J05AB	Drug - CrCl at which dosage reduction recommended Famciclovir - creatinine clearance <60 mL/min
J05AB	Drug - CrCl at which dosage reduction recommended Valacyclovir - creatinine clearance <50 mL/min
J05AB	Valganciclovir - GFR 10-29 50% of standard dose vevery 48 hours
J05AF	For patients with eGFR 30-50 E/C/F/TAF (single pill antiretroviral regimen) has been approved
J05AR	Ledipasvir/sofosbuvir - Contraindicated in patients with GFR < 30 mL/min
J05AR	Velpatasvir/sofosbuvir - Contraindicated in patients with GFR < 30 mL/min
J05AP	Sofosbuvir - Contraindicated in patients with GFR < 30 mL/min
J05AF	Drugs requiring dosage adjustment in renal impairment (CrCl ≼50ml/min): Lamivudine
J05AF	Drugs requiring dosage adjustment in renal impairment (CrCl ≼50ml/min): Stavudine
J05AF	Drugs requiring dosing adjustments in impaired renal function: Telbivudine
J05AF	Drugs requiring dosing adjustments in impaired renal function: Adefovir dipivoxil
J05AF	Drugs requiring dosing adjustments in impaired renal function: Entecavir
J05AH	Drugs requiring dosing adjustments in impaired renal function: Oseltamivir phosphate
J02AC	Drugs requiring dosage adjustment in renal impairment (CrCl ≼50ml/min): Fluconazole
J02AC	Antifungals - Reduce maintenance dose of fluconazole by 50% when GFR is < 45 mL/min/1.73 m2
J02AC	Drugs requiring dosing adjustments in impaired renal function: Voriconazole
J01XB	Nephrotoxic Medications: Polymyxin B sulfate
J02AA	Nephrotoxic Medications: Amphotericin B
J02AA	Drugs that need special attention in chronic kidney disease: Amphoteracin B
J01FA	Drug-drug interaction - adverse event in older patients with renal functon impairment Clarithromycin and calcium channel blockers - Bradycardia, shock, heart block, multiorgan failure
J01FA	Drug-drug interaction - adverse event in older patients with renal functon impairment Clarithromycin and digoxin - Strong increase in digoxin cardiac and neurological toxicity
J01FA	Drug-drug interaction - adverse event in older patients with renal functon impairment Clarithromycin and statins - Myopathy
J01EE	Drug-drug interaction - adverse event in older patients with renal functon impairment Trimethoprim-sulfamethoxazole and phenytoin- Phenytoin intoxication
J01EE	Drug-drug interaction - adverse event in older patients with renal functon impairment Trimethoprim-sulfamethoxazole and renin-angiotensin-aldosterone inhibitor - Hyperkalemia
J01EE	Drug-drug interaction - adverse event in older patients with renal functon impairment Trimethoprim-sulfamethoxazole or amiodarone and warfarin - Increase in warfarin effect
J01	Dosage adjustment required: (CrCl - drugs requiring dosage adjustment); CrCl <10ml/min - Amoxicillin, amoxicillin–clavulanic acid, cefazolin, cefepime, cefoxitin, ceftazidime, cephalexin, imipenem– cilastatin
J01	Dosage adjustment required: (CrCl - drugs requiring dosage adjustment); CrCl <20ml/min - Amikacin, cefixime, gentamicin, imipenem–cilastatin, levofloxacin, piperacillin– tazobactam, tobramycin
J01	Dosage adjustment required: (CrCl - drugs requiring dosage adjustment); CrCl <30ml/min - Amoxicillin, ampicillin–sulbactam, cefazolin, cefepime, cefoxitin, ceftazidime, ticarcillin– clavulanic acid
J01	Dosage adjustment required: (CrCl - drugs requiring dosage adjustment); CrCl <40ml/min - Amikacin, gemifloxacin, gentamicin, imipenem, piperacillin–tazobactam, tobramycin, vancomycin
J01	Dosage adjustment required: (CrCl - drugs requiring dosage adjustment); CrCl <50ml/min - Cefoxitin, ceftazidime, cephalexin, ciprofloxacin, levofloxacin, meropenem, penicillin
J01	Dosage adjustment required: (CrCl - drugs requiring dosage adjustment); CrCl <60ml/min - Amikacin, cefepime, cefixime, gentamicin, ticarcillin– clavulanic acid, tobramycin, vancomycin
J	Drugs requiring dosage adjustment in patients with impaired kidney function and aged 65 and over: Antibacterials and antivirals for systemic use

## Sheet: L
ATC code	PSI
L01XE	Afatinib dimaleate - djustments to the starting dose were not considered necessary for mild RI (CLcr = 60–89 ml/min). Closely monitor patients with moderate (CLcr = 30–59 ml/min) to severe (CLcr < 30 ml/min) RI and adjust afatinib dose if not tolerated.
L01XE	Axitinib - No dose adjustment was needed for mild to severe RI (CLcr ≥ 15 ml/min). Use caution for end-stage renal disease (CLcr < 15 ml/min).
L01DC	Bleomycin - CrCl <30 - do not adminster
L01DC	Bleomycin - CrCl 90-60ml/min 10 to 20 mg/m2; CrCl 60-30ml/min 7.5 to 15 mg/m2; CrCl 30-15ml/min 7.5 to 15 mg/m2; CrCl <15ml/min +/or haemodialysis 5 to 10 mg/m2
L01CD	Cabazitaxel - No dose adjustment was provided. Population PK indicated no significant difference in CL in patients with mild (CLcr = 50–80 ml/min) and moderate (CLcr = 30–50 ml/min) RI. Caution should be used in patients with severe RI or ESRD.
L01BC	Capecitabine - CrCl <30 - do not administer
L01BC	Capecitabine - CrCl 90-60ml/min 1250 mg/m2 every 12 h; CrCl 60-30ml/min 950 mg/m2 every 12 h; CrCl <30ml/min +/or haemodilysis contraindicated
L01XA	Carboplatin - Adjust according to patient using a formula such as the Calvert formula.
L01XA	Carboplatin - CrCl <10 - 25% of full dose
L01XA	Carboplatin - CrCl >50 - 100% full dose
L01XA	Carboplatin - CrCl 10-50 - 50% of full dose
L01XA	Cisplatin - CrCl <30 - do not use; use an alternative drug
L01XA	Cisplatin - CrCl <60ml/min contraindicated
L01XA	Cisplatin - CrCl 31-45 - 25% of full dose
L01XA	Cisplatin - CrCl 46-60 - 50% of full dose
L01XA	Cisplatin - CrCl 90-60ml/min 50 to 120 mg/m2 every 3 to 6 weeks; CrCl 60-15ml/min Not recommended, however if unavoidable an appropriate dose should be used: 25 to 60 mg/m2 every 3 to 6 weeks; CrCl <15ml/min +/or haemodialysis Not recommended, however if unavoidable an appropriate dose should be used: 25 mg/m2 (evidence in haemodialysis patients)
L04AD	Coadministration of tacrolimus with metronidazole may result in elevated tacrolimus concentrations, possibly leading to tacrolimus toxicity. Practitioners should be aware of this potential interaction and closely monitor tacrolimus concentrations and renal function.
L01XE	Crizotinib - No dose adjustment was needed for mild (CLcr = 60–90 ml/min) and moderate (CLcr = 30–60 ml/min) RI. Dose adjustment for severe RI (CLcr < 30 ml/min) was not determined (use caution).
L01AA	Cyclophosphamide - CrCl <10 - 50% of full dose
L04AD	Cyclosporin - perindopril - hyprkalaemia/kidney failure
L01BC	Cytarabine - An initial dose 100 mg/m2/day for 7 to 10 days, or 200 mg/m2/day for 5 to 10 days followed by 20 mg/m2/day for 5 to 10 days.; CrCl 90-60ml/min 2 to 3 g/m2 every 12 h; CrCl 60-30ml/min 1 to 2 g/m2 every 12 h; CrCl 30-15ml/min 1 g/m2 every 12 to 24 h; CrCl <15ml/min +/or haemodialysis 1 g/m2 every 24 h
L01BC	Cytarabine - CrCl <40 - if dose >0.75g/m2/dose decrease to <200mg/m2/dose
L01BC	Cytarabine - CrCl 40-60 - if dose >2g/m2/dose decrease to 1g/m2/dose; if dose 0.75-1g/m2/dose decrease to 0.5g/m2/dose
L01AX	Dacarbazine - CrCl <10 - omit
L01AX	Dacarbazine - CrCl 10-30 - 50% of full dose
L01AX	Dacarbazine - CrCl 30-60 - 75% of full dose
L01DB	Daunorubicin - SCr >3mg/dL - 50% of full dose
L01DB	Doxorubicin - CrCl <10 - 75% of full dose
L04AC	Drugs requiring dosing adjustments in impaired renal function: Anakinra
L03AB	Drugs requiring dosing adjustments in impaired renal function: Peginterferon alfa-2a
L03AB	Drugs requiring dosing adjustments in impaired renal function: Peginterferon alfa-2b
L01BA	Drugs requiring dosing adjustments in impaired renal function: Pemetrexed disodium
L01	Drugs that need special attention in chronic kidney disease: Antineoplastic agents eg carboplatin, cisplatin, cyclophosphamide, etoposide, fludarabine, hydroxyurea, methotrexate
L01DB	Epirubicin - SCr >5mg/dL - lower doses should be considered
L01XX	Eribulin mesylate - No dose adjustment was needed mild RI (1.4 mg/m2). Dose reduction for moderate RI (CLcr = 30–50 ml/min) to 1.1 mg/m2. No data for severe RI (CLcr < 30 ml/min)
L01CB	Etoposide - CrCl <10 - 50% of full dose
L01CB	Etoposide - CrCl 10-50 - 75% of full dose
L01CB	Etoposide - CrCl 15-50ml/min require dose to be reduced; CrCl <15ml/min contraindicated
L01CB	Etoposide - SCr >1.4mg/dL - 70% of full dose
L01CB	Etoposide (oral) - CrCl 90-60ml/min 80 to 300 mg/m2/day for 3 to 5 days, followed by 50 to 100 mg/m2/day; CrCl 60-15ml/min 60 to 225 mg/m2/day for 3 to 5 days, followed by 37.5 to 75 mg/m2/day; CrCl <15ml/min +/or haemodialysis 40 to 150 mg/m2/day for 3 to 5 days, followed by 25 to 50 mg/m2/day
L01BB	Fludarabine - CrCl <10 - omit
L01BB	Fludarabine - CrCl 10-30 - 50% of full dose
L01BB	Fludarabine - CrCl 30-60 - 75% of full dose
L01DB	Idarubicin - SCr ≽2.5mg/dL - dose reduction is recommended
L01XX	Idelalisib - No dose adjustment was necessary for CLcr ≥ 15 ml/min
L01AA	Ifosfamide - CrCl <10 - omit
L01AA	Ifosfamide - CrCl 10-30 - 50% of full dose
L01AA	Ifosfamide - CrCl 30-60 - 75% of full dose
L01AA	Ifosfamide - should not be used in patients with impaired renal function
L01AA	Ifosfamide (continuous) - CrCl 90-15ml/min dose/day 5 to 8 g/m2; CrCl <15ml/min +/or haemodialysis dose/day: 3.75 to 6 g/m2
L01AA	Ifosfamide (intermittent) - CrCl 90-15ml/min dose/day: 1.5 to 3 g/m2; dose/cycle: 5 to 10 g/m2; CrCl <15ml/min +/or haemodialysis: dose/day: 1.13 to 2.25 g/m2 dose/cycle: 3.75 to 7.5 g/m2
L01XE	Lenvatinib mesylate - No dose adjustment was recommended for mile or moderate RI. Dose reduction to 14 mg daily was recommended for severe RI. Patients with ESRD were not studied.
L01AX	Medications to use with extreme caution in elderly patients with kdiney disease: Azathioprine - Bone marrow suppression and leukopenia
L01AA	Melphalan - CrCl <10 - 50% of full dose
L01AA	Melphalan - CrCl 10-50 - 75% of full dose
L01AA	Melphalan (oral for breast cancer) - CrCl 90-60ml/min 0.15 mg/kg/day or 6 mg/m2 per os for 4 to 6 days; CrCl 60-15ml/min 0.11 mg/kg/day or 4.5 mg/m2 per os for 4 to 6 days; CrCl <15ml/min +/or haemodialysis 0.075 mg/kg/day or 3 mg/m2 per os for4to6days
L01AA	Melphalan (oral for ovarian cancer) - CrCl 90-60ml/min 0.2 mg/kg/day per os for 5 days; CrCl 60-15ml/min 0.15 mg/kg/day for 5 days; CrCl <15ml/min +/or haemodialysis 0.1 mg/kg/day per os for 5 days
L01BA	Methotrexate - CrCl <30 - omit
L01BA	Methotrexate - CrCl 30-60 - 50% of full dose
L01BA	Methotrexate (IM, IV or SC) - CrCl 90-60ml/min 30 to 50 mg/m2; CrCl 60-30ml/min 24 to 40 mg/m2; CrCl 30-15ml/min 15 to 525 mg/m2; CrCl <15ml/min +/or haemodialysis contraindicated
L01BA	Methotrexate (oral) - CrCl 90-60ml/min 15 to 30 mg/m2; CrCl 60-30ml/min 12 to 24 mg/m2; CrCl 30-10ml/min 7.5 to 24 mg/m2; CrCl <15ml/min +/0r haemodialysis contraindicated
L01DC	Mitomycin C - CrCl <10 - omit
L01DC	Mitomycin C - CrCl 10-30 - 50% of full dose
L01DC	Mitomycin C - CrCl 30-60 - 75% of full dose
L01XX	Olaparib - No dose adjustment was required for mild RI (CLcr = 50–80 ml/min). Patients should be monitored.
L01XA	Oxaliplatin - CrCl 90-15ml/min 85 or 100 mg/m2 every 2 weeks, or 130 mg/m2 every 3 weeks; CrCl <15ml/min +/or haemodialysis contraindicated
L01XX	Pentostatin - CrCl <30 - consider to use alternative drugs if possible
L01XX	Pentostatin - CrCl 30-45 - 60% of full dose
L01XX	Pentostatin - CrCl 45-60 - 70% of full dose
L04AX	Pomalidomide - No dose established for RI. Safety, efficacy, and PK were not evaluated in RI. Avoid POMALYST in patients with serum creatinine>3.0mg/dl.
L01XB	Procarbazine - SCr >2mg/dL - dose reduction should be considered
L01BA	Raltitrexed - 60–60 mL/min: 3 mg/m2 every 3 weeks; 65–55 mL/min: 2.25 mg/m2 every 4 weeks; 54–25 mL/min: 1.5 mg/m2 every 4 weeks; <25 mL/min and haemodialysis: contraindicated
L01XE	Ruxolitinib phosphate - 10 mg (from 20 mg) twice daily for moderate (CLcr = 30–59 ml) and severe (CLcr = 15–29 ml/min) RI and platelet count 100–150 × 109/l; 15 mg for patients with ESRD and platelet 100–200 × 109/l on dialysis days; 20 mg for patients with ESRD and platelet > 200 × 109/l on dialysis days. Additional dose modifications should be made with careful safety and efficacy monitoring. A…
L01AX	Temozolomide - Pharmacokinetics appear unchanged in patients with mild-moderate renal dysfunction. Patients with severe renal failure should be monitored closely and consideration given to dose modification.
L01XX	Topotecan - CrCl <10 - omit
L01XX	Topotecan - CrCl 10-30 - 50% of full dose
L01XX	Topotecan - CrCl 30-60 - 75% of full dose
L01XX	Topotecan - CrCl 90-60ml/min 1.5 mg/m2/day; 60–40 mL/min: 1.5 mg/m2/day; 39–20 mL/min: <20 mL/min and haemodialysis: not available
L01XE	Vandetinib - Dose reduced to 200 mg for moderate (CLcr = 30–50 ml/min) and severe (CLcr < 30 ml/min) RI.
L04AD	Drug-drug interaction - adverse event in older patients with renal functon impairment CNI plus azoles, macrolides, calcium channel antagonists, or grapefruit juice - Increased serum levels and toxicity of CNI (nephrotoxicity, hypertension, etc)
L04AD	Drug-drug interaction - adverse event in older patients with renal functon impairment CNI plus rifampicin or anticonvulsant - Decreased serum levels of CNI

## Sheet: M
ATC code	PSI
M04	Drugs contraindicated in patients with impaired kidney function and aged 65 and over: Antigout preparations
M01CC	Drugs contraindicated in patients with impaired kidney function and aged 65 and over: Other (including gold salt and penicillamine)
M01AE	Drugs contraindicated in patients with impaired kidney function and aged 65 and over: Propionic acid derivatives
M05BA	Alendronate - if GFR <35ml/min not recommended
M05BA	Drug - CrCl - maximum dosing recommendation (mg) Alendronate - <35 - avoid use
M05BA	Ibandronate - CrCl 90-15ml/min 6 mg every 3 to 4 weeks; CrCl <15ml/min +/or haemodialysis 2 mg every 3 to 4 weeks
M05BA	Ibandronic acid - CrCl <30ml/min not recommended
M05BA	Ibandronic acid - CrCl 30-50 50mg every second day if oral or 4mg every 4 weeks if IV; CrCl <30ml/min 50mg once each week if oral or 2mg every 4 weeks if IV; CrCl <10ml/min avoid use
M05BA	Zoledronic acid - CrCl <40ml/min not recommended
M05BA	Zoledronic acid - GFR 40-49 3.3mg
M05BA	Zolendronic acid - CrCl <30ml/min avoid use
M05BA	Zolendronic acid - CrCl 30-60ml/min graded dose reduction
M05BA	Zolendronic acid - CrCl 90-60ml/min 4 mg every 3 to 4 weeks; 60–50 mL/min: 3.5 mg every 3 to 4 weeks 50–40 mL/min: 3.3 mg every 3 to 4 weeks 40–30 mL/min: 3 mg every 3 to 4 weeks; CrCl <30ml/min +/or haemodialysis not recommended
M05BA	Clodronate - CrCl 50-80ml/min 1600mg daily; CrCl 30-50 1200mg daily; CrCl 10-30ml/min 800mg daily; CrCl <10ml/min avoid use
M04AA	Allopurinol in renal dysfunction: ≤200 mg/d if CrClf 20 to 60 mL/min, 100 mg/d if CrCl ≤20 mL/min
M04AA	Allopurinol without baseline urea, electrolytes, creatinine and eGFR
M04AA	Drugs requiring dosage adjustment or contraindicated in patients with CKD: Allopurinol
M04AA	Drugs that need special attention in chronic kidney disease: Allopurinol
M04AA	IF a gout patient is receiving an initial prescription for allopurinol AND has significant renal impairment (defined as a serum creatinine 􏰁2 mg/dl or measured/estimated creatinine clearance 􏰂50 ml/min) THEN the initial daily allopurinol dose should be less than 300 mg per day BECAUSE the risk of allopurinol-related toxicity is increased in the presence of significant renal impairment in gout pat…
M04AA	Medicines that may accumulate and require renal function monitoring: Allopurinol
M04AA	Patients with creatinine clearance < 60 ml/min, initial allopurinol dose to be < 300 mg/day
M04AA	Potentially dangerous or contraindicated in patients with eGFR <50: Allopurinol exceeding recommended standard dose
M04AC	Colchicine if CrCl <30 - GI, neuromuscular, bone marro toxicity - reduce dose
M04AC	Drugs requiring dosage adjustment or contraindicated in patients with CKD: Colchicine
M04AC	Medicines that may accumulate and require renal function monitoring: Colchicine
M01A	Avoid NSAID use in individuals with hypertension, heart failure, or chronic kidney disease of all causes, including diabetes
M01A	Avoidance of NSAID or Cox 2 Inhibitor in CHF, HTN or renal dysfunction: pts with dx of CHF, HTN or CrCl 20 ml/min
M01A	Drugs that need special attention in chronic kidney disease: NSAIDs
M01A	For patients aged 65 and over: NSAIDs should be used with caution in reduced kidney function (<30ml/min)
M01A	If it is in any way possible, the prescribing of NSAIDs (including selective COX-2 inhibitors) should not only be avoided in cardiovascular risk patients, including patients with heart failure and hypertension, but also in the following risk situations: a history of renal disease; educed effective circulating volume (not only in patients with heart failure, but also, for instance, in patients wit…
M01A	Medications to use with extreme caution in elderly patients with kdiney disease: NSAIDs, nondihydropyridine CCBs, antidiabetic glitazones - Fluid retention
M01A	NSAID - methotrexate - reduce renal clearing of methotrexate
M01A	NSAID prescribed in patients aged 65 and over with estimated glomerular filtration rate <60
M01A	NSAIDs - Avoid when GFR is < 30 mL/min/1.73 m2 Prolonged therapy is not recommended when GFR is <60mL/min/1.73m2 Avoid when taking RAAS-blocking agents or lithium.
M01A	NSAIDS - with chronic kidney disease (eGFR<50ml/min) - risk of renal impairment
M01A	Patient with risk factors for impaired renal function (l) is not taking an NSAID
M01A	Potential hazard - at risk patient group; Prescribed an NSAID - patients with diagnosis of CKD (3b, 4 or 5) or with latest eGFR <45
M01A	Potential hazard - at risk patient group; Prescribed an NSAID - patients with diagnosis of CKD (3b, 4 or 5) or with latest eGFR <45 who have been prescribed an ACEI
M01A	Potential hazard - at risk patient group; Prescribed an NSAID - patients with diagnosis of CKD (3b, 4 or 5) or with latest eGFR <45 who have been prescribed an ACEI and a loop diuretic
M01A	Drugs contraindicated in patients with impaired kidney function and aged 65 and over: Antiinflammatory and antirheumatic products (non steroids)
M01AB	Diclofenac - GFR 39-57ml/min recommended maximum dose 75mg/day
M01AB	Drugs requiring dosage adjustment in renal impairment (CrCl ≼50ml/min): Diclofenac
M01AB	Nephrotoxic Medications: Diclofenac sodium
M01AE	Nephrotoxic Medications: Ibuprofen
M01AB	Nephrotoxic Medications: Indomethacin
M01AE	Nephrotoxic Medications: Naproxen
M01AC	Drugs requiring dosing adjustments in impaired renal function: Meloxicam
M01AH	Drugs contraindicated in patients with impaired kidney function and aged 65 and over: Coxibs
M01AC	Nephrotoxic Medications: Piroxicam
M01AB	Ketorolac - increased risk of GI bleeding, peptic ulcer and AKI
M01AG	Mefenamic acid–lisinopril - hypertension, nephrotoxicity
M01AB	Nephrotoxic Medications: Sulindac
M05BA	Risedronate dosium - CrCl <30ml/min contraindicated
M05BA	Bisphosphonates - Most are not recommended when GFR is < 30 mL/min/1.73 m2 Refer to bone specialist if GFR is < 30 mL/min/1.73 m2 and no evidence of CKD-MBD (calcium, phosphate, alkaline phosphatase, and intact PTH normal)
M05BA	Drugs contraindicated in patients with impaired kidney function and aged 65 and over: Bisphosphonates
M05BA	Medicines that may accumulate and require renal function monitoring: Bisphosphonates
M05BA	Disodium etidronate - in mild renal impairment reduce dose
M05BA	Drug - CrCl - maximum dosing recommendation (mg) Tiludronate - <30 - avoid use
M05BA	Pamidronate - CrCl 90-30ml/min 90mg every 4weeks; CrCl <30ml/min +/or haemodialysis not recommended
M05BA	CKD stage 3a (eGFR 45-59) - Dose of BP is the same as in non-renal patients, but ensure that patient is vitamin D replete.
M05BA	CKD stage 5 (eGFR <15) or patients on dialysis - Avoid BP. Bone biopsy may be required to distinguish from other forms of metabolic bone diseases (renal osteodystrophy) that are associated with CKD.
M05BA	CKD stage 4 (eGFR 15-29) - There are no prospective safety data on use of BP. BP are especially not appropriate for CKD patients with already low bone turnover. Bone biopsy may be required in some patients. If osteoporosis is the cause of fracture (and not renal osteodystrophy), one expert opinion suggests trying risedronate in half the usual dose (2.5 mg daily or 35 mg every 2 weeks) for up to 3…
M05BX	Drug - CrCl - maximum dosing recommendation (mg) Strontium - <30 - avoid use
M05BX	Medicines that may accumulate and require renal function monitoring: Strontium ranelate
M04AB	Contraindicated medications at variable GFR thresholds: Probenecid
M04AB	Probenecid if CrCl <30 - loss of effectiveness - avoid
M03BX	Baclofen - GFR 30-49 reduce dose 75%
M03BX	Medicines that may accumulate and require renal function monitoring: Baclofen

## Sheet: N
ATC code	PSI
N06AA	Amitriptylinoxide - no adjustment if eGFR 30-60; initially 15mg with careful increase if eGFR 15-30; 15-150mg daily if eGFR <15 or in RRT
N05CC	Chloral hydrate - avoid use if GFR is less than 50 mL/minute
N05BA	Clorazepate - reduce doses by 33% to 50% if GFR is less than 30 mL/minute
N06AA	Dibenzepine - no adjustment if eGFR 30-60; initially 240mg with careful increase if eGFR <30 or in RRT
N06AA	Dosulepine - no adjustment if eGFR 30-60; initially 75mg with careful increase if eGFR <30 or in RRT
N02CA	Drug - CrCl - maximum dosing recommendation (mg) Methysergide - <50 - avoid use
N06	Drugs contraindicated in patients with impaired kidney function and aged 65 and over: Psychoanaleptics
N03	Drugs requiring dosage adjustment in patients with impaired kidney function and aged 65 and over: Antiepileptics
N04B	Drugs requiring dosage adjustment in patients with impaired kidney function and aged 65 and over: Dopaminergic agents
N02CC	Drugs requiring dosing adjustments in impaired renal function: Almotriptan malate
N03AF	Drugs requiring dosing adjustments in impaired renal function: Oxacarbazepine
N02A	Drugs that need special attention in chronic kidney disease: Narcotic analgesics
N03AB	Drugs that need special attention in chronic kidney disease: Phenytoin
N06AB	Escitalopram - no adjustment if eGFR 30-60; initially 10mg with careful increase if eGFR <30 or in RRT
N06AA	Maprotiline - no adjustment if eGFR 30-60; initially 50mg with careful increase if eGFR <30 or in RRT
N05AL	Medicines that may accumulate and require renal function monitoring: Amisulpride
N06AX	Medicines that may accumulate and require renal function monitoring: Buproprion
N06DA	Medicines that may accumulate and require renal function monitoring: Galantamine
N02CA	Medicines that may accumulate and require renal function monitoring: Methysergide
N06AX	Medicines that may accumulate and require renal function monitoring: Reboxetine
N03AX	Medicines that may accumulate and require renal function monitoring: Topiramate
N05BC	Meprobamate - double the dosing interval if GFR is 10-50 mL/minute
N02BB	Metamizol - GFR 29-30ml/min avoid high doses
N06AX	Mianserin - initially 30mg with careful increase if eGFR <60 or in RRT
N06AX	Milnacipran - initially 25mg with careful increase if eGFR 30-60; 25-50mg if eGFR <30 or in RRT
N06AX	Nefazodone - initially 100mg with careful increase if eGFR <60 or in RRT
N06AB	Paroxetine - initially 10mg with careful increase if eGFR <60 or in RRT
N05BE	Patients with anuria a 25 to 50% dosage reduction of buspirone indicated
N02AC	Propoxyphene - avoid use if GFR is less than 10 mL/minute
N06AA	Protryptiline - no adjustment if eGFR 30-60; initially 15mg with careful increase if eGFR <30 or in RRT
N06AX	Reboxetine - 4-6mg daily if eGFR <60 or in RRT
N04BD	Selegiline - initally 5mg with careful increase if eGFR 30-60; 5mg daily if eGFR <30 or in RRT
N06AB	Sertraline - no adjustment if eGFR 30-60; initially 50mg with careful increase if eGFR 15-30; 25mg and consider reducing max dose if eGFR <15 or in RRT
N06AX	Tianeptine - initially 12.5mg with careful increase if eGFR 30-60; 12.5-25mg if eGFR <30 or in RRT
N06AF	Tranylcypromine - no adjustment if eGFR 30-60; initially 30mg with careful increase if eGFR <30 or in RRT
N06AX	Trazadone - no adjustment if eGFR 15-60; initially 150mg with careful increase if eGFR <15 or in RRT
N03AG	Valproate - ascertain haematological and hepatic history and measre serum valproate levels at start of treatment; 3 monthly weight; 6 monthly FBC, LFTs, and serum valproate levels; measure blood pressure, lipid profile and fasting glucose in patients with risk factors, monitor for menstrual irregularities
N03AX	For patients aged 65 and over: Gabapentin and pregabalin should have reduced doses at specified levels of CrCl
N03AX	Gabapentin - Can cause altered mental status, myoclonus and asterixis with severe CKD/ESRD. GFR 30-59 mL/min: 200-700 mg twice daily, GFR 15-29 mL/min: 200-700 mg once per day, GFR <15 mL/min: 300 every other day, hemodialysis: 200-300 mg after each dialysis. Extended release: GFR 30-59 mL/min: 600-1,800 mg once per day, GFR < 30 mL/min to ESRD—not recommended
N03AX	Gabapentin - CrCl 50-79ml/min 600-1800mg daily in 3 doses; CrCl 30-49ml/min 300-900 in 2/3 doses; CrCl 15-29ml/min 600mg daily in 2/3 doses; CrCl <15ml/min 300mg daily
N03AX	Gabapentin if CrCl <60 - CNS adverse effects - reduce dose
N03AX	Medicines that may accumulate and require renal function monitoring: Gabapentin
N03AX	Recommendations for gabapentin dose adjustment (CrCl ml/min - dose mg/day - dosage regimen); >15-29 - 200-700mg/day - 200, 300, 400, 500, 700 given qd
N03AX	Recommendations for gabapentin dose adjustment (CrCl ml/min - dose mg/day - dosage regimen); >30-59 - 400-1400mg/day - 200, 300, 400, 500, 700 given bid
N03AX	Recommendations for gabapentin dose adjustment (CrCl ml/min - dose mg/day - dosage regimen); ≽60 - 900-3600mg/day - 300, 400, 600, 800, 1200 given tid
N03AX	Recommendations for gabapentin dose adjustment (CrCl ml/min - dose mg/day - dosage regimen); 15 - 100-300mg/day - 100, 125, 150, 200, 300 given qd
N03AX	Recommendations for gabapentin dose adjustment (CrCl ml/min - dose mg/day - dosage regimen); Haemodialysis (Patients on hemodialysis should receive maintenance doses based on estimates of Clcr and supplemental doses after 4 hours of hemodialysis ) - 125, 150, 200, 250, 350 [post dialysis supplemental dose]
N03AX	Drug - CrCl - maximum dosing recommendation (mg) Gabapentin - <15 - 300 daily
N02A	In patients with renal insufficiency: Avoid: Codeine, morphine, pethidine, dextropropoxyphene and tramadol.
N02AX	Medicines that may accumulate and require renal function monitoring: Tramadol
N02AX	Recommendations for opioid prescribing in renal failure: Recommended with caution - tramadol; methadone
N02AX	Tramadol - GFR 30-49 reduce dose 25%
N02AX	Tramadol if CrCl <30 - CNS adverse effects - immediate release reduce dose and extended release avoid
N06AX	Duloxetine - CrCl <30ml/min 30mg once daily
N06AX	Duloxetine - no adjustment if eGFR 30-60; initially 40mg with careful increase if eGFR <30 or in RRT
N06AX	Duloxetine if CrCl <30 - increased GI adverse effects - avoid
N06AX	Medicines that may accumulate and require renal function monitoring: Duloxetine
N06AX	Use of doluxetine is not normally recommended for patients with ESRD or for patients with a creatinine clearance <30
N06AX	Mirtazapine - GFR 10-29 reduce dose 50%
N06AX	Mirtazapine - GFR 30-49 reduce dose 25%
N06AX	Mirtazapine - no adjustment if eGFR 30-60; initially 15mg with careful increase if eGFR <30 or in RRT
N02BE	Acetaminophen - Increase dosing interval to every six hours if GFR* equals 10-50 milliliters/minute; increase dosing interval to every eight hours if GFR is less than 10 mL/minute
N02BE	Drugs requiring dosage adjustment in patients with impaired kidney function and aged 65 and over: Acetaminophen and derivatives
N02BE	Paracetamol - GFR 25-59ml/min recommended maximum dose 2500mg/day
N03AX	Medicines that may accumulate and require renal function monitoring: Pregabalin
N03AX	Pregabalin - CrCl 30-60ml/min 300mg in 1 or 2 doses; CrCl 15-30ml/min 150mg in 1 or 2 doses; CrCl <15ml/min 75mg as single dose
N03AX	Levetiracetam - CrCl 50-79ml/min 500-1000mg twice daily; CrCl 30-49ml/min 250-750mg twice daily; CrCl <30ml/min 250-500mh twice daily
N03AX	Levetiracetam if CrCl < or equal to 80 - CNS adverse effects - reduce dose
N03AX	Medicines that may accumulate and require renal function monitoring: Levetiracetam
N02A	In patients with renal insufficiency: Least likely to cause harm: Fentanyl, buprenorphine and oxymorphone.
N02A	In patients with renal insufficiency: Use with caution: Hydromorphone and oxycodone.
N02AA	Medicines that may accumulate and require renal function monitoring: Hydromorphone
N02A	Recommendations for opioid prescribing in renal failure: Limited information available - buprenorphine; hydrmorphone; oxycodone; oxymorphone; tapentadol
N02AA	Codeine - GFR 30-49 reduce dose 50%
N02AA	Medicines that may accumulate and require renal function monitoring: Codeine
N02AA	Paracetamol with codeine - GFR 10-29 avoid use of codeine
N02A	Recommendations for opioid prescribing in renal failure: Not recommended - codeine; hydrocodone; morphine
N02AA	Medicines that may accumulate and require renal function monitoring: Oxycodone
N02A	Drugs requiring dosage adjustment in patients with impaired kidney function and aged 65 and over: Opioids
N02A	Opioids - Reduce dose if GFR is < 60 mL/min/1.73 m2. Use with caution when GFR is < 15 mL/min/1.73 m2
N04BC	Drugs requiring dosing adjustments in impaired renal function: Apomorphine
N02AA	Medicines that may accumulate and require renal function monitoring: Morphine
N05AX	Medicines that may accumulate and require renal function monitoring: Paliperidone
N05AX	Paliperidone - CrCl 50-80ml/min 6mg once daily; CrCl 30-50ml/min 3mg once daily/avoid injection; CrCl 10-30ml/min 3mg once daily; CrCl <10ml/min avoid use
N04BC	Medicines that may accumulate and require renal function monitoring: Pramipexole
N04BC	Pramipexole - CrCl 20-50ml/min 2.25mg once daily; CrCl <20 1.5mg once daily
N06DX	Medicines that may accumulate and require renal function monitoring: Memantine
N06DX	Memantine - CrCl 5-29ml/min 10mg once daily
N05	Drugs contraindicated in patients with impaired kidney function and aged 65 and over: Psycholeptics (including lithium)
N05AN	Lithium - measure calcium and serum lithium levels at start of treatment; 3 monthly renal function; 6 monthly thyroid function, calcium, weight and serum lithium levels
N05AN	Medicines that may accumulate and require renal function monitoring: Lithium
N05AN	Nephrotoxic Medications: Lithium
N05AN	Patients on lithium therapy for bipolar disorder should have plasma creatinine cncentrations measured at least annually
N06AX	Desvenlafaxine - initially 25mg with careful increase if eGFR 30-60; 25g daily if GFR <30 or in RRT
N06AX	Medicines that may accumulate and require renal function monitoring: Desvenlafaxine
N06AX	Medicines that may accumulate and require renal function monitoring: Venlafaxine
N06AX	Venlafaxine - no adjustment if eGFR 30-60; 37.5-112.5mg if eGFR <30
N07BB	Drugs requiring dosing adjustments in impaired renal function: Acamprosate calcium
N07BB	Medicines that may accumulate and require renal function monitoring: Acamprosate
N05BA	Diazepam - reduce doses by 33% to 50% if GFR is less than 30 mL/minute
N05CD	Flurazepam - reduce doses by 33% to 50% if GFR is less than 30 mL/minute
N05BA	Chlordiazepoxide - reduce doses by 33% to 50% if GFR is less than 30 mL/minute
N05BA	Medicines that may accumulate and require renal function monitoring: Benzidiazepines
N07BA	Medications requiring dose adjustments at variable GFR thresholds: Varenciline
N07BA	Medicines that may accumulate and require renal function monitoring: Varenicline
N07BA	Varenicline - CrCl <30ml/min 1mg daily
N06AA	Clomipramine - no adjustment if eGFR 30-60; initially 10mg with careful increase if eGFR <30 or in RRT
N06AA	Desipramine - no adjustment if eGFR 15-60; initially 25mg with carfeul increase if eGFR <15 or in RRT
N06AA	Imipramine - no adjustment if eGFR 30-60; initially 10mg with careful increase if eGFR <30 or in RRT
N06AA	Lofepramine - no adjustment if eGFR 15-60; initially 140mg with careful increase if eGFR <15 or in RRT
N06AA	Trimipramine - no adjustment if eGFR 15-60; initially 50g with careful increase if eGFR <15 or in RRT
N06AX	Bupropion - CrCl ≼50ml/min 150mg once daily
N06AX	Buproprion - 150mg daily if eGFR <60 or in RRT

## Sheet: P
ATC code	PSI
P01	Drugs requiring dosage adjustment in patients with impaired kidney function and aged 65 and over: Antiprotazoals
P01BA	Group 1 - chloroquine - 100mg/day if CrCl 60-89ml/min
P01BA	Group 1 - chloroquine - 25mg every 48 hours if CrCl <15ml/min or HD
P01BA	Group 1 - chloroquine - 25mg/day if CrCl 15-29ml/min
P01BA	Group 1 - chloroquine - 50mg/day if CrCl 30-59ml/min
P01BA	Group 2 - chloroquine - 100mg/day if CrCl 60-89ml/min
P01BA	Group 2 - chloroquine base/proguanil - 1 tablet per day if CrCl 60-69ml/min
P01BA	Group 2 - chloroquine base/proguanil - both require dosage adjutsment if CrCl <60ml/min and because tablet is not divisible drugs must be administered seprately
P01BB	Group 2 - proguanil - 100mg/day if normal CrCl 30-59ml/min
P01BB	Group 2 - proguanil - 200mg/day if normal CrCl 60-89ml/min
P01BB	Group 2 - proguanil - 50mg every 48 hours if normal CrCl 15-29ml/min
P01BB	Group 2 - proguanil - 50mg per week if normal CrCl <15ml/min or HD
P01BB	Group 2 - proguanil/atovaquone - 1 tablet per day if CrCl 60-89ml/min
P01BB	Group 2 - proguanil/atovaquone - impossible to use if CrCl <60ml/min so choose therapeutic alternative
P01CX	Nephrotoxic Medications: Pentamidine

[truncated: 4 more sheets: R, S, V, Misc]
